# Supplementary material for: Proteomic Analysis Unveils Expressional Changes in Cytoskeleton- and Synaptic Plasticity-Associated Proteins in Rat Brain Six Months after Withdrawal from Morphine
Source: Life (Basel). 2021 Jul 13;11(7):683. doi: 10.3390/life11070683 (PMC8304287; doi:10.3390/life11070683)
Supplement: Supplementary file 1 [file life-11-00683-s001.zip]

Archive with 1 entries (1 files):
- life-1258815-supplementary.xlsx
