# Supplementary material for: Proteomic Analysis Unveils Expressional Changes in Cytoskeleton- and Synaptic Plasticity-Associated Proteins in Rat Brain Six Months after Withdrawal from Morphine
Source: Life (Basel). 2021 Jul 13;11(7):683. doi: 10.3390/life11070683 (PMC8304287; doi:10.3390/life11070683)
Supplement: Supplementary file 1 [file life-11-00683-s001.zip › life-1258815-supplementary.xlsx]

## Sheet: List1
Table S1. The enrichment analysis of differentially phosphorylated proteins in four regions of rat brain after a 6-month morphine withdrawal
The enrichment analysis of GO terms for biological process (GP:BP) was conducted using the gProfiler tool (https://biit.cs.ut.ee/gprofiler/gost) for each of the four selected brain regions (cortex, hippocampus, striatum, and cerebellum).
The significance threshold was set to 0.05. Enriched GO terms related to the cytoskeleton and synaptic plasticity for each brain region are specified by term IDs, adjusted p-values, term and query sizes, intersection sizes and the gene names.
Brain region	source	term_name	Term_id	Adjusted_p_value	Negative_log10_of_adjusted_p_value	Term_size	Intersection_size	Gene names of intersections
Cortex	GO:BP	cytoskeleton organization	GO:0007010	0.000002267719007471119	5.644410759772521	1172	24	ADD1,ADD2,ADD3,ANLN,ANLNL1,BIN1,CCDC88A,CDC42BPB,CLASP1,DOCK7,DPYSL3,EPB41L1,EPB41L3,MAP1A,MAP1B,MAP2,MAPT,MARCKS,NDEL1,PAK1,PALM,SHC1,SPTAN1,TPPP
Cortex	GO:BP	synaptic vesicle cycle	GO:0099504	0.000021739433573511288	4.66275177575585	159	10	AP3D1,BSN,BTBD8,CAMK2A,GIT1,PRKCG,STX1B,STXBP5L,SYN1,VAMP2
Cortex	GO:BP	vesicle-mediated transport in synapse	GO:0099003	0.00004610527609503096	4.336249372921739	172	10	AP3D1,BSN,BTBD8,CAMK2A,GIT1,PRKCG,STX1B,STXBP5L,SYN1,VAMP2
Cortex	GO:BP	actin filament-based process	GO:0030029	0.0007328372527666918	3.13499246202062	667	16	ADD1,ADD2,ANLN,ANLNL1,BIN1,CCDC88A,CDC42BPB,CLASP1,DPYSL3,EPB41L1,EPB41L3,MARCKS,MYO5A,PAK1,SHC1,SPTAN1
Cortex	GO:BP	actin cytoskeleton organization	GO:0030036	0.0010059659688997139	2.9974167108994303	598	15	ADD1,ADD2,ANLN,ANLNL1,BIN1,CCDC88A,CDC42BPB,CLASP1,DPYSL3,EPB41L1,EPB41L3,MARCKS,PAK1,SHC1,SPTAN1
Cortex	GO:BP	signal release from synapse	GO:0099643	0.0077014801713176624	2.113425798404426	124	7	CAMK2A,GIT1,PRKCG,STX1B,STXBP5L,SYN1,VAMP2
Cortex	GO:BP	neurotransmitter secretion	GO:0007269	0.0077014801713176624	2.113425798404426	124	7	CAMK2A,GIT1,PRKCG,STX1B,STXBP5L,SYN1,VAMP2
Cortex	GO:BP	synaptic vesicle docking	GO:0016081	0.014223913386962586	1.8469809008957074	8	3	CAMK2A,STX1B,VAMP2
Cortex	GO:BP	actin filament bundle assembly	GO:0051017	0.014880353097072514	1.8273867632598477	137	7	ADD1,ADD2,CCDC88A,CLASP1,DPYSL3,MARCKS,PAK1
Cortex	GO:BP	actin filament bundle organization	GO:0061572	0.01636546111847705	1.7860717533630805	139	7	ADD1,ADD2,CCDC88A,CLASP1,DPYSL3,MARCKS,PAK1
Cortex	GO:BP	synaptic vesicle exocytosis	GO:0016079	0.016826618119979483	1.774003161470239	92	6	CAMK2A,GIT1,PRKCG,STX1B,STXBP5L,VAMP2
Cortex	GO:BP	neurotransmitter transport	GO:0006836	0.04605741770689951	1.3367004152011928	163	7	CAMK2A,GIT1,PRKCG,STX1B,STXBP5L,SYN1,VAMP2
Hippocampus	GO:BP	cytoskeleton organization	GO:0007010	9.59848108130478e-13	12.017797486772835	1172	50	ABLIM2,ADD1,ADD2,ADD3,ANK2,ARHGAP35,ARHGEF2,ARHGEF7,BIN1,BRSK2,BRWD1,CDC42BPB,CENPE,CRK,CRMP1,CTTN,DCTN1,DCTN2,DMTN,DPYSL3,EPB41L1,EPB41L3,ERMN,GJA1,KIF2A,LIMCH1,MACF1,MAP1A,MAP1B,MAP2,MAPT,MARCKS,MICAL3,MYH10,NEFM,NEXN,NF1,NSFL1C,PALM,PDLIM4,PPFIA1,RGS14,SH3KBP1,SPTBN1,STMN3,TACC2,TPPP,TRIM32,VPS4B,ZMYM4
Hippocampus	GO:BP	synaptic signaling	GO:0099536	4.6503122241488526e-8	7.332517887395459	531	27	AGRN,AKAP12,ATP2B2,CAMK2A,DAGLA,DLG4,DLGAP1,DLGAP2,NF1,PLCL1,PREPL,PTPRN2,RAB3A,RASGRF1,RGS14,SHISA6,SLC12A5,SLC24A2,SLC4A10,STX4,STXBP5L,SV2A,SYN1,SYN2,SYN3,SYNGAP1,SYT12
Hippocampus	GO:BP	trans-synaptic signaling	GO:0099537	1.0866068793217516e-7	6.963927549769794	512	26	AKAP12,ATP2B2,CAMK2A,DAGLA,DLG4,DLGAP1,DLGAP2,NF1,PLCL1,PREPL,PTPRN2,RAB3A,RASGRF1,RGS14,SHISA6,SLC12A5,SLC24A2,SLC4A10,STX4,STXBP5L,SV2A,SYN1,SYN2,SYN3,SYNGAP1,SYT12
Hippocampus	GO:BP	chemical synaptic transmission	GO:0007268	4.0815538499195913e-7	6.38917446926902	504	25	AKAP12,ATP2B2,CAMK2A,DLG4,DLGAP1,DLGAP2,NF1,PLCL1,PREPL,PTPRN2,RAB3A,RASGRF1,RGS14,SHISA6,SLC12A5,SLC24A2,SLC4A10,STX4,STXBP5L,SV2A,SYN1,SYN2,SYN3,SYNGAP1,SYT12
Hippocampus	GO:BP	anterograde trans-synaptic signaling	GO:0098916	4.0815538499195913e-7	6.38917446926902	504	25	AKAP12,ATP2B2,CAMK2A,DLG4,DLGAP1,DLGAP2,NF1,PLCL1,PREPL,PTPRN2,RAB3A,RASGRF1,RGS14,SHISA6,SLC12A5,SLC24A2,SLC4A10,STX4,STXBP5L,SV2A,SYN1,SYN2,SYN3,SYNGAP1,SYT12
Hippocampus	GO:BP	synaptic vesicle cycle	GO:0099504	0.0000010382818544346144	5.983684735881019	159	14	BSN,CAMK2A,CANX,DNAJC5,DNAJC6,ITSN1,PREPL,RAB3A,RGD1307100,STXBP5L,SV2A,SYN1,SYN2,SYN3
Hippocampus	GO:BP	vesicle-mediated transport in synapse	GO:0099003	0.0000031152354860022743	5.506509118697953	172	14	BSN,CAMK2A,CANX,DNAJC5,DNAJC6,ITSN1,PREPL,RAB3A,RGD1307100,STXBP5L,SV2A,SYN1,SYN2,SYN3
Hippocampus	GO:BP	actin cytoskeleton organization	GO:0030036	0.000014949648774827523	4.82536901047976	598	26	ABLIM2,ADD1,ADD2,ARHGAP35,ARHGEF2,ARHGEF7,BIN1,BRSK2,CDC42BPB,CRK,CTTN,DMTN,DPYSL3,EPB41L1,EPB41L3,ERMN,LIMCH1,MARCKS,MICAL3,MYH10,NF1,PDLIM4,PPFIA1,SH3KBP1,SPTBN1,TRIM32
Hippocampus	GO:BP	actin filament-based process	GO:0030029	0.000033842020959114034	4.470543709900623	667	27	ABLIM2,ADD1,ADD2,ANK2,ARHGAP35,ARHGEF2,ARHGEF7,BIN1,BRSK2,CDC42BPB,CRK,CTTN,DMTN,DPYSL3,EPB41L1,EPB41L3,ERMN,LIMCH1,MARCKS,MICAL3,MYH10,NF1,PDLIM4,PPFIA1,SH3KBP1,SPTBN1,TRIM32
Hippocampus	GO:BP	modulation of chemical synaptic transmission	GO:0050804	0.00003690462580877525	4.432919193805344	341	18	AKAP12,ATP2B2,CAMK2A,DLG4,DLGAP1,NF1,PLCL1,PREPL,RAB3A,RASGRF1,RGS14,SHISA6,SLC24A2,SLC4A10,STX4,STXBP5L,SYNGAP1,SYT12
Hippocampus	GO:BP	regulation of trans-synaptic signaling	GO:0099177	0.000038677833608325816	4.412537859260659	342	18	AKAP12,ATP2B2,CAMK2A,DLG4,DLGAP1,NF1,PLCL1,PREPL,RAB3A,RASGRF1,RGS14,SHISA6,SLC24A2,SLC4A10,STX4,STXBP5L,SYNGAP1,SYT12
Hippocampus	GO:BP	signal release from synapse	GO:0099643	0.000042917932031225374	4.367361212359967	124	11	CAMK2A,NF1,PREPL,PTPRN2,RAB3A,STXBP5L,SV2A,SYN1,SYN2,SYN3,SYT12
Hippocampus	GO:BP	neurotransmitter secretion	GO:0007269	0.000042917932031225374	4.367361212359967	124	11	CAMK2A,NF1,PREPL,PTPRN2,RAB3A,STXBP5L,SV2A,SYN1,SYN2,SYN3,SYT12
Hippocampus	GO:BP	regulation of neuronal synaptic plasticity	GO:0048168	0.00004575514348875263	4.339560078357654	42	8	CAMK2A,DLG4,NF1,RAB3A,RASGRF1,SHISA6,SLC4A10,SYNGAP1
Hippocampus	GO:BP	synapse organization	GO:0050808	0.00005346489271216919	4.271931300336925	349	19	ADD2,AGRN,ARHGEF7,ATP2B2,BSN,CTNND2,DLG4,DLGAP1,MAPT,MYH10,PALM,PCLO,PPFIA1,RAB3A,SEMA4D,SHISA6,SPARCL1,SRCIN1,SYNGAP1
Hippocampus	GO:BP	regulation of synaptic plasticity	GO:0048167	0.00006723847231080496	4.172382162492004	156	13	ATP2B2,CAMK2A,DLG4,NF1,RAB3A,RASGRF1,RGS14,SHISA6,SLC24A2,SLC4A10,STX4,SYNGAP1,SYT12
Hippocampus	GO:BP	neurotransmitter transport	GO:0006836	0.00011328917439310053	3.9458115881592324	163	12	CAMK2A,NF1,PREPL,PTPRN2,RAB3A,RIMS1,STXBP5L,SV2A,SYN1,SYN2,SYN3,SYT12
Hippocampus	GO:BP	regulation of neurotransmitter levels	GO:0001505	0.00017354007884002944	3.7606002095822535	169	12	CAMK2A,DAGLA,NF1,PREPL,PTPRN2,RAB3A,STXBP5L,SV2A,SYN1,SYN2,SYN3,SYT12
Hippocampus	GO:BP	regulation of GTPase activity	GO:0043087	0.004340092340771532	2.362501030243041	338	16	ARHGAP35,ARHGEF7,ASAP1,CRK,NF1,PKP4,RALBP1,RANBP3,RASGRF1,RGS14,SBF1,SEMA4D,SMAP2,STMN3,STXBP5L,SYNGAP1
Hippocampus	GO:BP	positive regulation of GTPase activity	GO:0043547	0.008199200423278416	2.0862284974564407	275	14	ARHGAP35,ARHGEF7,ASAP1,CRK,NF1,PKP4,RALBP1,RANBP3,RASGRF1,RGS14,SEMA4D,SMAP2,STXBP5L,SYNGAP1
Hippocampus	GO:BP	microtubule cytoskeleton organization involved in mitosis	GO:1902850	0.01106843202181898	1.9559138978658954	111	9	ARHGEF2,CENPE,DCTN1,DCTN2,GJA1,KIF2A,NSFL1C,TACC2,VPS4B
Hippocampus	GO:BP	synaptic vesicle clustering	GO:0097091	0.02135083136886749	1.6705852095437843	13	4	RAB3A,SYN1,SYN2,SYN3
Hippocampus	GO:BP	maintenance of synapse structure	GO:0099558	0.02961772232467568	1.5284483428390911	14	4	BSN,DLGAP1,RAB3A,SYNGAP1
Striatum	GO:BP	synaptic vesicle cycle	GO:0099504	0.000006397813817810003	5.193968402431695	159	12	AP3D1,BSN,CAMK2A,CNR1,DNAJC5,DNAJC6,GIT1,PPFIA3,PRKCG,RAB3A,SV2A,SYN1
Striatum	GO:BP	cytoskeleton organization	GO:0007010	0.000007732551549465706	5.1116771760678965	1172	29	ADD2,ARHGAP35,BCR,CDC42BPB,CRK,CTTN,DPYSL2,DPYSL3,EPB41L1,EPB41L3,ERMN,GJA1,HDAC6,MAP1A,MAP1B,MAP2,MAPT,MARCKS,NEFM,PALM,SLC9A3R1,SPTBN1,STMN1,STMN2,TJP1,TNIK,TPR,TRIM32,WASF3
Striatum	GO:BP	vesicle-mediated transport in synapse	GO:0099003	0.000015591759905087278	4.807104861467305	172	12	AP3D1,BSN,CAMK2A,CNR1,DNAJC5,DNAJC6,GIT1,PPFIA3,PRKCG,RAB3A,SV2A,SYN1
Striatum	GO:BP	actin cytoskeleton organization	GO:0030036	0.0002978224575518589	3.5260425570099128	598	18	ADD2,ARHGAP35,BCR,CDC42BPB,CRK,CTTN,DPYSL3,EPB41L1,EPB41L3,ERMN,MARCKS,SLC9A3R1,SPTBN1,STMN1,TJP1,TNIK,TRIM32,WASF3
Striatum	GO:BP	signal release from synapse	GO:0099643	0.0008521298140673278	3.0694942394602966	124	9	CAMK2A,CNR1,GIT1,PPFIA3,PRKCG,PTPRN2,RAB3A,SV2A,SYN1
Striatum	GO:BP	neurotransmitter secretion	GO:0007269	0.0008521298140673278	3.0694942394602966	124	9	CAMK2A,CNR1,GIT1,PPFIA3,PRKCG,PTPRN2,RAB3A,SV2A,SYN1
Striatum	GO:BP	neurotransmitter transport	GO:0006836	0.0009307783609215953	3.0311537219061337	163	10	CAMK2A,CNR1,GIT1,PPFIA3,PRKCG,PTPRN2,RAB3A,RIMS1,SV2A,SYN1
Striatum	GO:BP	regulation of neurotransmitter levels	GO:0001505	0.0012978498533336303	2.886775547628442	169	10	CAMK2A,CNR1,DAGLA,GIT1,PPFIA3,PRKCG,PTPRN2,RAB3A,SV2A,SYN1
Striatum	GO:BP	actin filament-based process	GO:0030029	0.0015613961757005967	2.8064868886796455	667	18	ADD2,ARHGAP35,BCR,CDC42BPB,CRK,CTTN,DPYSL3,EPB41L1,EPB41L3,ERMN,MARCKS,SLC9A3R1,SPTBN1,STMN1,TJP1,TNIK,TRIM32,WASF3
Striatum	GO:BP	synaptic vesicle exocytosis	GO:0016079	0.012040109419169396	1.9193695662405237	92	7	CAMK2A,CNR1,GIT1,PPFIA3,PRKCG,RAB3A,SV2A
Striatum	GO:BP	positive regulation of GTPase activity	GO:0043547	0.016302234123563013	1.7877528740593802	275	11	ADGRB3,ADPRHL1,ARHGAP23,ARHGAP31,ARHGAP35,BCR,CAV2,CRK,PKP4,RAPGEF2,TBC1D10B
Striatum	GO:BP	trans-synaptic signaling	GO:0099537	0.017125345753673565	1.7663606515204013	512	15	BCR,CAMK2A,CNR1,DAGLA,DLG4,DLGAP2,GIT1,HDAC6,PPFIA3,PRKCG,PTPRN2,RAB3A,SLC24A2,SV2A,SYN1
Striatum	GO:BP	regulation of GTPase activity	GO:0043087	0.02116227865459522	1.6744375713326536	338	12	ADGRB3,ADPRHL1,ARHGAP23,ARHGAP31,ARHGAP35,BCR,CAV2,CRK,PKP4,RAPGEF2,STMN1,TBC1D10B
Striatum	GO:BP	synaptic signaling	GO:0099536	0.026311052633797412	1.5798617766233494	531	15	BCR,CAMK2A,CNR1,DAGLA,DLG4,DLGAP2,GIT1,HDAC6,PPFIA3,PRKCG,PTPRN2,RAB3A,SLC24A2,SV2A,SYN1
Striatum	GO:BP	regulation of synaptic vesicle cycle	GO:0098693	0.0411414476519682	1.3857204307696334	8	3	BSN,DNAJC5,SYN1
Cerebellum	GO:BP	synaptic vesicle cycle	GO:0099504	1.1889482678333766e-7	6.924837041498443	159	14	AP3D1,BSN,CACNA1A,CANX,CPLX1,CTNNB1,DNAJC6,DNM1,GIT1,RGD1307100,STX1B,STXBP1,SV2A,SYN1
Cerebellum	GO:BP	vesicle-mediated transport in synapse	GO:0099003	3.407238059489884e-7	6.467597521756177	172	14	AP3D1,BSN,CACNA1A,CANX,CPLX1,CTNNB1,DNAJC6,DNM1,GIT1,RGD1307100,STX1B,STXBP1,SV2A,SYN1
Cerebellum	GO:BP	trans-synaptic signaling	GO:0099537	0.000019185176067627237	4.717034210807698	512	20	AKAP12,ATP2B2,CACNA1A,CPLX1,CTNNB1,DAGLA,DNM1,GIT1,GRM1,HDAC6,JPH3,MTMR2,MYO5A,SLC24A2,STX1B,STXBP1,SV2A,SYN1,SYT12,SYT2
Cerebellum	GO:BP	synaptic signaling	GO:0099536	0.00003522215476545496	4.453184078972894	531	20	AKAP12,ATP2B2,CACNA1A,CPLX1,CTNNB1,DAGLA,DNM1,GIT1,GRM1,HDAC6,JPH3,MTMR2,MYO5A,SLC24A2,STX1B,STXBP1,SV2A,SYN1,SYT12,SYT2
Cerebellum	GO:BP	chemical synaptic transmission	GO:0007268	0.00008074623986267856	4.092877692463258	504	19	AKAP12,ATP2B2,CACNA1A,CPLX1,CTNNB1,DNM1,GIT1,GRM1,HDAC6,JPH3,MTMR2,MYO5A,SLC24A2,STX1B,STXBP1,SV2A,SYN1,SYT12,SYT2
Cerebellum	GO:BP	anterograde trans-synaptic signaling	GO:0098916	0.00008074623986267856	4.092877692463258	504	19	AKAP12,ATP2B2,CACNA1A,CPLX1,CTNNB1,DNM1,GIT1,GRM1,HDAC6,JPH3,MTMR2,MYO5A,SLC24A2,STX1B,STXBP1,SV2A,SYN1,SYT12,SYT2
Cerebellum	GO:BP	signal release from synapse	GO:0099643	0.0017288028652104764	2.7622545263515224	124	9	CACNA1A,CPLX1,GIT1,STX1B,STXBP1,SV2A,SYN1,SYT12,SYT2
Cerebellum	GO:BP	neurotransmitter secretion	GO:0007269	0.0017288028652104764	2.7622545263515224	124	9	CACNA1A,CPLX1,GIT1,STX1B,STXBP1,SV2A,SYN1,SYT12,SYT2
Cerebellum	GO:BP	modulation of chemical synaptic transmission	GO:0050804	0.0019288289027755174	2.7147062948424066	341	14	AKAP12,ATP2B2,CACNA1A,CPLX1,DNM1,GIT1,GRM1,HDAC6,JPH3,MTMR2,SLC24A2,STX1B,STXBP1,SYT12
Cerebellum	GO:BP	regulation of trans-synaptic signaling	GO:0099177	0.0019967584792390373	2.699674462659154	342	14	AKAP12,ATP2B2,CACNA1A,CPLX1,DNM1,GIT1,GRM1,HDAC6,JPH3,MTMR2,SLC24A2,STX1B,STXBP1,SYT12
Cerebellum	GO:BP	regulation of neurotransmitter levels	GO:0001505	0.002800827288871081	2.5527136708275737	169	10	CACNA1A,CPLX1,DAGLA,GIT1,STX1B,STXBP1,SV2A,SYN1,SYT12,SYT2
Cerebellum	GO:BP	synaptic vesicle recycling	GO:0036465	0.011056487108920371	1.9563828361008375	55	6	AP3D1,CANX,DNAJC6,DNM1,RGD1307100,STX1B
Cerebellum	GO:BP	synapse organization	GO:0050808	0.013602243754750146	1.866389446781826	349	13	ADD2,ATP2B2,BSN,CACNA1A,CTNNB1,CTNND2,HDAC6,MAPT,MTMR2,MYO5A,PALM,PCLO,SPARCL1
Cerebellum	GO:BP	neurotransmitter transport	GO:0006836	0.01649977807996418	1.7825218969554948	163	9	CACNA1A,CPLX1,GIT1,STX1B,STXBP1,SV2A,SYN1,SYT12,SYT2

## Sheet: List2
Table S2. The enrichment analysis of differentially expressed proteins in four regions of rat brain after a 6-month morphine withdrawal
The enrichment analysis of GO terms for biological process was conducted using the ShinyGO v0.61 tool (bioinformatics.sdstate.edu/go/) for each of the four selected brain regions.
The cutoff of p-value (FDR) was set to a value of 0.05 for cortex, striatum and cerebellum or 0.5 for hippocampus.
The GO terms related to the cytoskeleton, synaptic processes and smal GTPase-mediated signal transduction were chosen from fifty of most significant GO terms for biological processes
and are specified with enrichment FDRs (false discovery rate), term sizes, intersection sizes and the gene names.
Brain region	Term name for biological process	Enrichment FDR	Term size	Intersection size	Gene names of intersections
Cortex	Positive regulation of synapse structural plasticity	0.0124175265447463	4	2	Cdc42, Shank3
Cortex	Regulation of synaptic plasticity	0.0170499070099201	171	5	Kcnb1, Lrrtm2, Rab8a, Shank3, Stau1
Cortex	Regulation of synapse structural plasticity	0.0179820581822294	7	2	Cdc42, Shank3
Cortex	Neurotransmitter receptor transport, endosome to postsynaptic membrane	0.0236734809013376	11	2	Rab8a, Scrib
Cortex	Neurotransmitter receptor transport, endosome to plasma membrane	0.0236734809013376	19	2	Rab8a, Scrib
Cortex	Anterograde trans-synaptic signaling	0.0236734809013376	572	7	Grm1, Kcnb1, Lrrtm2, Rab8a, Scrib, Shank3, Stau1
Cortex	Neurotransmitter receptor transport to postsynaptic membrane	0.0236734809013376	19	2	Rab8a, Scrib
Cortex	Neurotransmitter receptor transport to plasma membrane	0.0236734809013376	19	2	Rab8a, Scrib
Cortex	Modification of postsynaptic structure	0.0236734809013376	20	2	Cdc42, Stau1
Cortex	Synaptic signaling	0.0236734809013376	587	7	Grm1, Kcnb1, Lrrtm2, Rab8a, Scrib, Shank3, Stau1
Cortex	Trans-synaptic signaling	0.0236734809013376	581	7	Grm1, Kcnb1, Lrrtm2, Rab8a, Scrib, Shank3, Stau1
Cortex	Regulation of trans-synaptic signaling	0.0236734809013376	403	6	Grm1, Kcnb1, Lrrtm2, Rab8a, Shank3, Stau1
Cortex	Positive regulation of long-term synaptic potentiation	0.0236734809013376	22	2	Shank3, Stau1
Cortex	Regulation of long-term synaptic depression	0.0236734809013376	14	2	Kcnb1, Shank3
Cortex	Establishment of protein localization to postsynaptic membrane	0.0236734809013376	20	2	Rab8a, Scrib
Cortex	Excitatory synapse assembly	0.0236734809013376	21	2	Lrrtm2, Shank3
Cortex	Chemical synaptic transmission	0.0236734809013376	572	7	Grm1, Kcnb1, Lrrtm2, Rab8a, Scrib, Shank3, Stau1
Cortex	Protein localization to synapse	0.0236734809013376	61	3	Rab27b, Rab8a,Scrib
Cortex	Modulation of chemical synaptic transmission	0.0236734809013376	402	6	Grm1, Kcnb1, Lrrtm2, Rab8a, Shank3, Stau1
Cortex	Long-term synaptic potentiation	0.0236734809013376	80	3	Lrrtm2, Shank3, Stau1
Cortex	Postsynaptic density assembly	0.0236734809013376	16	2	Lrrtm2, Shank3
Cortex	Postsynaptic specialization assembly	0.0236734809013376	19	2	Lrrtm2, Shank3
Hippocampus	Synaptic signaling	0.0640155472948425	587	4	Cadps, Grm1, Il1rapl1, Rab8a
Hippocampus	Trans-synaptic signaling	0.0640155472948425	581	4	Cadps, Grm1, Il1rapl1, Rab8a
Striatum	Actin filament-based process	0.0110971512779476	645	7	Dsp, Hrg, Inpp5k, Parvb, Rock1, Sdc4, Thsd7a
Striatum	Regulation of actin filament-based process	0.0148350874798442	335	5	Dsp, Hrg, Inpp5k, Rock1, Sdc4
Striatum	Regulation of actin filament bundle assembly	0.0164773630114619	90	3	Inpp5k, Rock1,Sdc4
Striatum	Actin cytoskeleton organization	0.0168335673910239	582	6	Hrg, Inpp5k, Parvb, Rock1, Sdc4, Thsd7a
Striatum	Cytoskeleton organization	0.0254557825940274	1148	8	Dsp, Hrg, Inpp5k, Parvb, Rock1, Sdc4, Thsd7a, Tubb6
Cerebellum	Ras protein signal transduction	0.0181976160939582	364	10	Arhgef2, Cdc42ep2, Cdh13, Ogt, Rab2b, Rab39a, Rab8b, Rapgef2, Rasgrf1, Rras2
Cerebellum	Small GTPase mediated signal transduction	0.0248285946286541	454	10	Arhgef2, Cdc42ep2, Cdh13, Ogt, Rab2b, Rab39a, Rab8b, Rapgef2, Rasgrf1, Rras2
Cerebellum	Rac protein signal transduction	0.0351885804746778	31	3	Cdh13, Ogt, Rasgrf1

## Sheet: List3
Table S3. A list of differentially phosphorylated proteins related to cytoskeleton, synaptic plasticity and regulation of small GTPase activity in four regions of rat brain after a 6-month morphine withdrawal
Abbreviations
C	control
MW	morphine withdrawal
Experimental groups
Ctx/C	Cortex of control rats
Ctx/MW	Cortex of morphine withdrawn rats
H/C	Hippocampus of control rats
H/MW	Hippocampus of morphine-withdrawn rats
S/C	Striatum of control rats
S/MW	Sriatum of morphine-withdrawn rats
Cb/C	Cerebellum of control rats
Cb/MW	Cerebellum of morphine-withdrawn rats
Slopes
Slopes A-L	Phosphosite identification including protein names, protein IDs, gene names, type and position of phosphorylated amino acid, multiplicity of phosphorylated peptide, sequence window and phospho (STY) probability
Slopes M-T	Median values of triplicates for each of eight experimental groups
Slopes U-X	Differences in protein levels between morphine-withdrawn and control rats in each of the four brain regions
Slopes Y-AB	Fold changes in protein levels between morphine-withdrawn and control rats in each of the four brain regions							Orange indicates that a protein was detected at least in two of three biological triplicates and at least one median value of a pairwise comparison was above 18.00.
Slopes AC-AR	Statistic using Student's t-test
Slopes AS-AX	Parameters of identification involving posterior error probability (PEP), scores for identification of phosphopeptide and localization of phosphorylation and mass error
Slopes AY-BV	Label-free quantification intensities for individual samples
Explanatory notes to slopes A-AB (fold change)
The presence/absence of a protein in a pairwise comparison is marked by C (protein detected only in samples from control rats) or MW (protein detected only in samples from morphine-withdrawn rats).
Up- or downregulation of a protein after morphine withdrawal is expressed by positive or negative number, respectively.
Phosphosite identification												Quantification																Statistics																Identification parameters
												Medians								Difference				Fold change
T: Protein	T: Protein names	T: Gene names	T: Sequence window	T: Phospho (STY) Probabilities	N: Position	N: Localization prob	C: Amino acid	C: Multiplicity	T: Proteins	T: Fasta headers		N: Ctx/C	N: Ctx/MW	N: H/C	N: H/MW	N: S/C	N: S/MW	N: Cb/C	N: Cb/MW	N: Ctx MW/C	N: H MW/C	N: S MW/C	N: Cb MW/C	Ctx MW/C	H MW/C	S MW/C	Cb MW/C	N: -Log Student's T-test p-value Ctx MW/C	N: Student's T-test q-value Ctx MW/C	N: Student's T-test Difference Ctx MW/C	N: Student's T-test Test statistic Ctx MW/C	N: -Log Student's T-test p-value H MW/C	N: Student's T-test q-value H MW/C	N: Student's T-test Difference H MW/C	N: Student's T-test Test statistic H MW/C	N: -Log Student's T-test p-value S MW/C	N: Student's T-test q-value S MW/C	N: Student's T-test Difference S MW/C	N: Student's T-test Test statistic S MW/C	N: -Log Student's T-test p-value Cb MW/C	N: Student's T-test q-value Cb MW/C	N: Student's T-test Difference Cb MW/C	N: Student's T-test Test statistic Cb MW/C	N: PEP	N: Score	N: Delta score	N: Score for localization	N: Mass error [ppm]	N: Intensity
A0A140TAH7	Actin-binding LIM protein 2	Ablim2	SSESIVSVPASSTSGSPSRVIYAKLGDEILD	TSSESIVS(0.002)VPAS(0.018)S(0.013)T(0.013)S(0.036)GS(0.862)PS(0.056)R	294	0.862482	S	___1	A0A140TAH7;Q6KC51;A0A0H2UHF9;A0A0G2JXC7	Actin-binding LIM protein 2 OS;Actin-binding LIM protein 2 OS;Actin-binding LIM protein 2 OS;Actin-binding LIM protein 2 OS		NaN	NaN	20.3321	NaN	21.3596	21.8178	21.9845	21.3752	NaN	NaN	0.458157	-0.609312	NaN	C	1.37379	-1.52553	NaN	1	0	NaN	0	0.874724	NaN	0	0	0.937487	0.458158	0	0	0.940682	-0.609312	0	2.36173e-05	123.54	61.584	97.083	0.46242	22934000
Q63028	Alpha-adducin	Add1	LLDPGKYKAKSRSPGTPAGEGSGSPPKWQIG	S(0.881)RS(0.119)PGT(1)PAGEGSGSPPK	358	1	T	___1	Q63028;A0A0G2JSM7;D3ZZ99	Alpha-adducin OS;Adducin 1 (Alpha), isoform CRA_b OS;Alpha-adducin OS		21.2909	19.0754	18.4532	18.9288	NaN	17.7008	17.4512	18.575	-2.2155	0.475664	NaN	1.12381	-4.64443	1.39056	MW	2.17922	1.49828	0.4852	-2.2155	-4.39188	0.0148376	1	0.0298061	0.039634	0	0.825727	NaN	0	0.67142	1	1.12381	1.55403	1.49308e-168	249.49	183.43	249.49	0.18591	238670000
Q63028	Alpha-adducin	Add1	GSEENLDETREQKEKSPPDQSAVPNTPPSTP	EKS(1)PPDQSAVPNT(1)PPSTPVK	600	0.999953	S	___3	Q63028;A0A0G2JSM7;D3ZZ99	Alpha-adducin OS;Adducin 1 (Alpha), isoform CRA_b OS;Alpha-adducin OS		21.6122	21.8134	22.0945	24.0132	20.6562	20.7732	20.4699	21.244	0.201221	1.91868	0.11694	0.774073	1.14967	3.78077	1.08443	1.71009	0.504241	0.787805	0.164916	0.678546	1.34869	1	1.99449	2.52015	0.00153858	1	0.00158914	0.00369288	0.816273	1	0.895474	1.5718	1.27212e-28	179	120.24	179	-0.70102	693940000
Q63028	Alpha-adducin	Add1	LDETREQKEKSPPDQSAVPNTPPSTPVKLEG	EKS(0.047)PPDQS(0.953)AVPNT(0.958)PPS(0.728)T(0.307)PVKLEGGLPQEPT(0.004)S(0.004)R	605	0.953265	S	___2	Q63028;A0A0G2JSM7;D3ZZ99	Alpha-adducin OS;Adducin 1 (Alpha), isoform CRA_b OS;Alpha-adducin OS		21.7738	19.6096	NaN	NaN	NaN	23.6541	23.8678	24.408	-2.16413	NaN	NaN	0.540245	-4.48196	NaN	MW	1.45422	0.324534	0.748336	-2.16413	-0.841398	NaN	1	0	NaN	0	0.797856	NaN	0	0	0.807593	0.540246	0	0.000162679	103.17	57.016	41.205	-1.0355	301480000
Q63028	Alpha-adducin	Add1	LDETREQKEKSPPDQSAVPNTPPSTPVKLEG	EKS(0.047)PPDQS(0.953)AVPNT(0.958)PPS(0.728)T(0.307)PVKLEGGLPQEPT(0.004)S(0.004)R	605	0.953265	S	___3	Q63028;A0A0G2JSM7;D3ZZ99	Alpha-adducin OS;Adducin 1 (Alpha), isoform CRA_b OS;Alpha-adducin OS		22.945	23.0202	NaN	24.3359	22.2697	22.3648	22.6497	22.7588	0.0751858	NaN	0.0951443	0.109138	1.0535	MW	1.06817	1.07858	0.0535214	0.98859	0.0162748	0.0803255	0	0.707714	NaN	0	0	1	0.0951452	0	0.361539	1	0.619712	0.784999	0.000162679	103.17	57.016	41.205	-1.0355	301480000
Q63028	Alpha-adducin	Add1	EKSPPDQSAVPNTPPSTPVKLEGGLPQEPTS	EKS(0.984)PPDQS(0.593)AVPNT(0.425)PPS(0.966)T(0.032)PVK	613	0.965922	S	___2	Q63028;A0A0G2JSM7;D3ZZ99	Alpha-adducin OS;Adducin 1 (Alpha), isoform CRA_b OS;Alpha-adducin OS		22.4562	22.9377	22.1197	22.6316	22.2231	22.4225	22.4318	21.2956	0.481583	0.511835	0.199389	-1.13612	1.39627	1.42586	1.14821	-2.19789	0.937973	0.584227	0.481583	1.72314	0.54599	1	0.444927	1.00608	0.763125	0.973687	0.301777	1.07034	0.355917	1	-0.598288	-0.748247	3.6546e-146	244.89	177.59	74.308	0.31731	812280000
Q63028	Alpha-adducin	Add1	EKSPPDQSAVPNTPPSTPVKLEGGLPQEPTS	EKS(0.984)PPDQS(0.593)AVPNT(0.425)PPS(0.966)T(0.032)PVK	613	0.965922	S	___3	Q63028;A0A0G2JSM7;D3ZZ99	Alpha-adducin OS;Adducin 1 (Alpha), isoform CRA_b OS;Alpha-adducin OS		21.6122	21.8134	22.0945	24.0132	20.6562	20.7732	20.4699	21.244	0.201221	1.91868	0.11694	0.774073	1.14967	3.78077	1.08443	1.71009	0.504241	0.787294	0.164916	0.678546	1.34869	1	1.99449	2.52015	0.00153858	1	0.00158914	0.00369288	0.816273	1	0.895474	1.5718	3.6546e-146	244.89	177.59	74.308	0.31731	812280000
F8WFS9	Beta-adducin	Add2	___________MSEDTVPEAASPPPSQGQHY	S(0.154)EDT(0.845)VPEAAS(0.834)PPPS(0.166)QGQHY(0.001)FDR	5	0.845019	T	___2	F8WFS9;Q05764	Beta-adducin OS;Beta-adducin OS		19.6408	21.7624	19.1093	NaN	18.0773	18.0682	NaN	NaN	2.12155	NaN	-0.00915718	NaN	4.35161	C	-1.00637	NaN	0	0.809897	2.12155	0	0	0.737707	NaN	0	0	1	-0.00915718	0	NaN	1	0	NaN	0.0124273	48.337	16.979	48.337	2.2363	6918400
F8WFS9	Beta-adducin	Add2	_____MSEDTVPEAASPPPSQGQHYFDRFSE	SEDTVPEAAS(0.998)PPPS(0.001)QGQHYFDR	11	0.998188	S	___2	F8WFS9;Q05764	Beta-adducin OS;Beta-adducin OS		19.6408	21.7624	19.1093	NaN	18.0773	18.0682	NaN	NaN	2.12155	NaN	-0.00915718	NaN	4.35161	C	-1.00637	NaN	0	0.830404	2.12155	0	0	0.634113	NaN	0	0	1	-0.00915718	0	NaN	1	0	NaN	0.000347102	80.507	58.015	70.334	0.021445	153520000
F8WFS9	Beta-adducin	Add2	SQLLASVIAEKSRSPSTESQLASKGDADTKD	SRSPS(0.978)T(0.131)ES(0.891)QLASK	532	0.977817	S	___1	F8WFS9;Q05764	Beta-adducin OS;Beta-adducin OS		18.9458	18.8535	NaN	17.2704	17.337	18.6705	NaN	17.5364	-0.0923252	NaN	1.33352	NaN	-1.06609	MW	2.52017	MW	0.0723167	0.966039	-0.0769965	-0.16544	0	0.822934	NaN	0	0.360014	0.957021	1.33351	0.899569	0	1	NaN	0	4.19881e-11	162.68	95.571	104.26	0.55014	9112500
F8WFS9	Beta-adducin	Add2	QEQEGEKDAATEEPGSPVKSTPASPVQSPTR	DAATEEPGS(1)PVK	594	1	S	___2	F8WFS9;Q05764	Beta-adducin OS;Beta-adducin OS		20.7433	21.33	20.3993	20.668	20.3375	22.0346	19.1235	19.2324	0.586718	0.268692	1.69707	0.108952	1.50183	1.20472	3.24242	1.07844	1.29631	0.537744	0.526748	1.97836	0.668091	1	0.325356	1.01396	0.51394	0.96233	1.69707	1.26106	0.242717	1	0.382012	0.542815	1.81944e-71	198.72	146.77	171.85	0.0038404	1065500000
F8WFS9	Beta-adducin	Add2	GEKDAATEEPGSPVKSTPASPVQSPTRAGTK	DAAT(0.034)EEPGS(0.966)PVKS(0.974)T(0.027)PAS(0.999)PVQS(0.608)PT(0.392)R	598	0.973713	S	___2	F8WFS9;Q05764	Beta-adducin OS;Beta-adducin OS		20.7433	21.33	20.3993	20.668	20.3375	22.0346	19.1235	19.3953	0.586718	0.268692	1.69707	0.271769	1.50183	1.20472	3.24242	1.20729	1.29631	0.540515	0.526748	1.97836	0.668091	1	0.325356	1.01396	0.51394	0.964395	1.69707	1.26106	0	0.882234	0.544828	0	4.98899e-09	134.98	107.93	122.21	0.78509	931420000
F8WFS9	Beta-adducin	Add2	GEKDAATEEPGSPVKSTPASPVQSPTRAGTK	DAAT(0.034)EEPGS(0.966)PVKS(0.974)T(0.027)PAS(0.999)PVQS(0.608)PT(0.392)R	598	0.973713	S	___3	F8WFS9;Q05764	Beta-adducin OS;Beta-adducin OS		24.2107	24.657	23.535	24.9747	24.7129	24.0049	23.4707	23.9258	0.446239	1.43969	-0.708054	0.455059	1.36248	2.71263	-1.6336	1.37084	1.11379	0.493468	1.08394	1.94375	0.479944	1	0.940655	0.988795	0.484725	0.951905	-0.458407	-0.896467	0.389091	1	0.599744	0.799913	4.98899e-09	134.98	107.93	122.21	0.78509	931420000
F8WFS9	Beta-adducin	Add2	EKDAATEEPGSPVKSTPASPVQSPTRAGTKS	DAATEEPGS(0.949)PVKS(0.157)T(0.893)PASPVQS(0.888)PT(0.112)R	599	0.893446	T	___2	F8WFS9;Q05764	Beta-adducin OS;Beta-adducin OS		20.6246	21.3758	20.3993	20.668	20.3375	22.0346	19.1235	19.3953	0.751179	0.268692	1.69707	0.271769	1.68317	1.20472	3.24242	1.20729	0	0.806747	0.751179	0	0.668091	1	0.325356	1.01396	0.51394	0.966443	1.69707	1.26106	0	1	0.544828	0	4.98899e-09	138.03	95.391	138.03	-1.3266	377670000
F8WFS9	Beta-adducin	Add2	EKDAATEEPGSPVKSTPASPVQSPTRAGTKS	DAATEEPGS(0.949)PVKS(0.157)T(0.893)PASPVQS(0.888)PT(0.112)R	599	0.893446	T	___3	F8WFS9;Q05764	Beta-adducin OS;Beta-adducin OS		23.7895	23.878	21.0907	20.5315	22.2953	24.1907	23.0969	23.061	0.0884705	-0.559223	1.8954	-0.0358791	1.06324	-1.47348	3.72025	-1.02518	0.262358	0.818057	-0.76837	-0.605972	0.0472711	1	-0.225773	-0.130099	0.142012	0.964444	0.975894	0.377082	0.0112415	1	0.0104074	0.0260624	4.98899e-09	138.03	95.391	138.03	-1.3266	377670000
F8WFS9	Beta-adducin	Add2	EPGSPVKSTPASPVQSPTRAGTKSPAVSPSK	STPAS(1)PVQS(0.995)PT(0.005)R	606	0.994634	S	___3	F8WFS9;Q05764	Beta-adducin OS;Beta-adducin OS		24.2124	24.657	23.6169	24.9747	24.7129	24.0049	23.4707	23.9258	0.444569	1.35779	-0.708054	0.455059	1.36091	2.56292	-1.6336	1.37084	0.806562	0.584364	0.742605	1.5026	0.452176	1	0.89117	0.939184	0.499345	0.957562	-0.478222	-0.922681	0.389091	1	0.599744	0.799913	1.53797e-14	172.57	113.94	102.15	0.83297	805450000
F8WFS9	Beta-adducin	Add2	TPASPVQSPTRAGTKSPAVSPSKASEDAKKT	AGT(0.001)KS(0.999)PAVS(0.996)PS(0.004)KAS(1)EDAK	614	0.998671	S	___2	F8WFS9;Q05764	Beta-adducin OS;Beta-adducin OS		16.8571	18.6883	NaN	17.261	18.266	17.6687	NaN	NaN	1.83126	NaN	-0.597355	NaN	3.55848	MW	-1.51294	NaN	0.822191	0.556338	1.32704	1.67754	0	0.633836	NaN	0	0.19395	0.958688	-0.597356	-0.500306	NaN	1	0	NaN	7.75929e-87	207.37	144.89	95.662	0.64712	57634000
F8WFS9	Beta-adducin	Add2	SVTSGPLSPEGSPSKSPSKKKKKFRTPSFLK	TESVTSGPLS(0.003)PEGS(0.98)PS(0.017)KS(1)PSK	700	0.999738	S	___3	F8WFS9;Q05764	Beta-adducin OS;Beta-adducin OS		20.7551	20.9362	20.5214	20.7251	21.5859	19.9104	18.7321	18.737	0.181175	0.203714	-1.67555	0.00489616	1.13381	1.15166	-3.19441	1.0034	0.887813	0.670363	0.261294	1.10179	0.0971058	1	0.141307	0.23173	0.995529	0.809985	-1.378	-1.83936	0.136263	1	0.219254	0.315986	4.08612e-75	205.2	167.57	157.88	-1.0391	1022400000
F8WFS9	Beta-adducin	Add2	TSGPLSPEGSPSKSPSKKKKKFRTPSFLKKS	DKT(0.007)ES(0.021)VT(0.408)S(0.473)GPLS(0.091)PEGS(0.879)PS(0.12)KS(0.04)PS(0.962)K	702	0.961652	S	___1	F8WFS9;Q05764	Beta-adducin OS;Beta-adducin OS		20.1883	20.2319	19.5898	NaN	19.8741	NaN	NaN	19.3432	0.0435524	NaN	NaN	NaN	1.03065	C	C	MW	0.171885	0.946995	0.0435534	0.230381	0	0.823488	NaN	0	0	1	NaN	0	0	1	NaN	0	5.64203e-07	124.45	81.137	72.073	-0.93321	193040000
F8WFS9	Beta-adducin	Add2	TSGPLSPEGSPSKSPSKKKKKFRTPSFLKKS	DKT(0.007)ES(0.021)VT(0.408)S(0.473)GPLS(0.091)PEGS(0.879)PS(0.12)KS(0.04)PS(0.962)K	702	0.961652	S	___3	F8WFS9;Q05764	Beta-adducin OS;Beta-adducin OS		22.443	22.536	22.1382	22.295	NaN	NaN	19.3064	20.7523	0.0929718	0.156794	NaN	1.44591	1.06656	1.11481	NaN	2.72435	0	0.922087	0.0929708	0	0.391546	1	0.0970682	0.483797	NaN	1	0	NaN	0	1	1.41062	0	5.64203e-07	124.45	81.137	72.073	-0.93321	193040000
A0A0G2JW28	Gamma-adducin	Add3	IEITIKSPDRTEEVLSPDGSPSKSPSKKKKK	SPDRTEEVLS(1)PDGS(1)PSK	640	0.999995	S	___1	A0A0G2JW28;D3ZCH7;G3V9D7;Q62847	Gamma-adducin OS;Adducin 3 (Gamma), isoform CRA_b OS;Adducin 3 (Gamma), isoform CRA_a OS;Gamma-adducin OS		19.7475	19.595	20.4036	19.1899	18.8914	19.2792	20.685	20.5882	-0.152424	-1.21376	0.387737	-0.0967999	-1.11144	-2.31941	1.30834	-1.0694	0.270162	0.843279	0.233693	0.52357	0.562559	1	-0.637524	-1.05715	0.376481	0.958491	0.283431	0.681565	0.283597	1	0.39641	0.597544	9.19199e-26	177.12	139.94	164.69	-0.054501	300110000
A0A0G2JW28	Gamma-adducin	Add3	IKSPDRTEEVLSPDGSPSKSPSKKKKKFRTP	SPDRTEEVLSPDGS(1)PSKS(0.864)PS(0.136)K	644	0.999961	S	___1	A0A0G2JW28;D3ZCH7;G3V9D7;Q62847	Gamma-adducin OS;Adducin 3 (Gamma), isoform CRA_b OS;Adducin 3 (Gamma), isoform CRA_a OS;Gamma-adducin OS		20.2992	20.3485	20.6167	19.543	20.2101	20.3026	18.9462	19.0405	0.0493546	-1.07367	0.0925159	0.0943813	1.0348	-2.10478	1.06623	1.06761	0.26914	0.842215	0.242733	0.539139	0.0956672	1	-0.318027	-0.246767	0.123567	0.970428	0.0925159	0.25991	0	0.980429	0.0943813	0	3.45763e-89	216.16	140.01	187.78	-0.23783	505750000
A0A0G2JW28	Gamma-adducin	Add3	IKSPDRTEEVLSPDGSPSKSPSKKKKKFRTP	SPDRTEEVLSPDGS(1)PSKS(0.864)PS(0.136)K	644	0.999961	S	___3	A0A0G2JW28;D3ZCH7;G3V9D7;Q62847	Gamma-adducin OS;Adducin 3 (Gamma), isoform CRA_b OS;Adducin 3 (Gamma), isoform CRA_a OS;Gamma-adducin OS		NaN	22.0361	NaN	22.0805	21.2	20.4631	22.2312	22.8587	NaN	NaN	-0.736816	0.627512	MW	MW	-1.66649	1.5449	0	0.781545	NaN	0	0	0.710385	NaN	0	0.380472	0.954484	-0.736815	-0.893133	0.251487	1	0.627512	0.623362	3.45763e-89	216.16	140.01	187.78	-0.23783	505750000
D4A831		Adgrb3	AGLSRSETGSTISMSSLERRKSRYSDLDFEK	SETGS(0.001)T(0.004)IS(0.008)MS(0.132)S(0.856)LER	1411	0.85569	S	___1	D4A831	Adhesion G protein-coupled receptor B3 OS		18.8821	19.0275	19.0477	19.103	19.9565	18.7901	NaN	NaN	0.145481	0.0552616	-1.16634	NaN	1.1061	1.03905	-2.24442	NaN	0.0501132	0.986319	-0.0289949	-0.0970833	0.414881	1	-0.403277	-0.785275	0.578222	0.962731	-1.12996	-1.22217	NaN	1	0	NaN	8.74816e-06	154.72	98.58	154.72	-0.68489	10865000
D4A2F1	Agrin;Agrin N-terminal 110 kDa subunit;Agrin C-terminal 110 kDa subunit;Agrin C-terminal 90 kDa fragment;Agrin C-terminal 22 kDa fragment	Agrn	SCDPRGAVRDDCEQMTGLCSCRPGVAGPKCG	GAVRDDCEQMT(1)GLCS(1)CR	758	1	T	___2	D4A2F1;F1LPF2;P25304	Agrin OS;Agrin OS;Agrin OS		NaN	NaN	NaN	23.8735	NaN	23.4704	NaN	NaN	NaN	NaN	NaN	NaN	NaN	MW	MW	NaN	NaN	1	0	NaN	0	0.719653	NaN	0	0	1	NaN	0	NaN	1	0	NaN	0.00395298	92.247	57.551	92.247	1.9777	42392000
D4A2F1	Agrin;Agrin N-terminal 110 kDa subunit;Agrin C-terminal 110 kDa subunit;Agrin C-terminal 90 kDa fragment;Agrin C-terminal 22 kDa fragment	Agrn	RGAVRDDCEQMTGLCSCRPGVAGPKCGQCPD	GAVRDDCEQMT(1)GLCS(1)CR	762	1	S	___2	D4A2F1;F1LPF2;P25304	Agrin OS;Agrin OS;Agrin OS		NaN	NaN	NaN	23.8735	NaN	23.4704	NaN	NaN	NaN	NaN	NaN	NaN	NaN	MW	MW	NaN	NaN	1	0	NaN	0	0.689278	NaN	0	0	0.867831	NaN	0	NaN	1	0	NaN	0.00395298	92.247	57.551	92.247	1.9777	42392000
Q5QD51	A-kinase anchor protein 12	Akap12	EEKQEKEPTKSPESPSSPVSSETTSSFKKFF	S(0.743)PES(0.276)PS(0.92)S(0.06)PVSSETTSSFKK	273	0.919542	S	___2	Q5QD51	A-kinase anchor protein 12 OS		20.7231	20.6533	20.5983	20.1091	20.5049	20.5497	22.6182	NaN	-0.0697556	-0.489187	0.0447407	NaN	-1.04954	-1.40365	1.0315	C	0.0079584	1	0.00966771	0.0193638	0.470549	1	-0.489188	-0.994145	0.112081	0.974497	0.0584977	0.205277	0	1	NaN	0	4.56014e-05	118.48	69.264	56.404	0.46286	92077000
Q5QD51	A-kinase anchor protein 12	Akap12	SFKKMVTPKKRVRRPSESDKEEELEKVKSAT	RPS(1)ES(1)DKEEELEK	614	1	S	___2	Q5QD51	A-kinase anchor protein 12 OS		19.9859	20.4558	18.5957	20.928	21.2282	20.3792	21.9699	22.172	0.469902	2.33225	-0.84898	0.202101	1.38502	5.0359	-1.80123	1.15037	0.675136	0.599832	1.13859	1.31503	0.665905	1	2.33225	1.65996	0.710149	0.965704	-1.26973	-1.47035	0.265694	1	0.31692	0.54972	6.47239e-09	161.08	104.48	161.08	-1.0667	145670000
Q5QD51	A-kinase anchor protein 12	Akap12	KKMVTPKKRVRRPSESDKEEELEKVKSATLS	RPS(1)ES(1)DKEEELEK	616	1	S	___2	Q5QD51	A-kinase anchor protein 12 OS		19.9859	20.4558	18.5957	20.928	21.2282	20.3792	21.9699	22.172	0.469902	2.33225	-0.84898	0.202101	1.38502	5.0359	-1.80123	1.15037	0.675136	0.600927	1.13859	1.31503	0.665905	1	2.33225	1.65996	0.710149	0.969203	-1.26973	-1.47035	0.265694	1	0.31692	0.54972	6.47239e-09	161.08	104.48	161.08	-1.0667	133640000
A0A0G2K6R9		Ank2	ESPQGSEEKTELKKGSSEESVDEDRGLAPEP	KGS(1)S(1)EES(1)VDEDRGLAPEPLPTAK	1730	1	S	___3	A0A0G2K6R9;A0A0G2KBB9;F1M9N9;F1LM42;F1M5N3	Ankyrin 2 OS;Ankyrin 2 OS;Ankyrin 2 OS;Ankyrin 2 OS;Ankyrin 2 OS		25.1688	25.6564	24.812	27.091	25.7095	25.5546	25.4285	25.2252	0.487621	2.27908	-0.154984	-0.203382	1.40213	4.85368	-1.11341	-1.15139	0.873198	0.551158	0.839972	1.53347	0.797659	1	1.67783	1.56536	0.219365	0.958444	-0.249476	-0.459396	0.199962	1	0.407937	0.460596	7.10567e-20	156.8	115.87	151.53	0.80842	1939100000
A0A0G2K6R9		Ank2	SPQGSEEKTELKKGSSEESVDEDRGLAPEPL	KGS(1)S(1)EES(1)VDEDRGLAPEPLPTAK	1731	1	S	___3	A0A0G2K6R9;A0A0G2KBB9;F1M9N9;F1LM42;F1M5N3	Ankyrin 2 OS;Ankyrin 2 OS;Ankyrin 2 OS;Ankyrin 2 OS;Ankyrin 2 OS		25.1688	25.6564	24.812	27.091	25.7095	25.5546	25.4285	25.2252	0.487621	2.27908	-0.154984	-0.203382	1.40213	4.85368	-1.11341	-1.15139	0.873198	0.548163	0.839972	1.53347	0.797659	1	1.67783	1.56536	0.219365	0.957693	-0.249476	-0.459396	0.199962	1	0.407937	0.460596	7.10567e-20	156.8	115.87	151.53	0.80842	1935100000
A0A0G2K6R9		Ank2	GSEEKTELKKGSSEESVDEDRGLAPEPLPTA	KGS(1)S(1)EES(1)VDEDRGLAPEPLPTAK	1734	1	S	___3	A0A0G2K6R9;A0A0G2KBB9;F1M9N9;F1LM42;F1M5N3	Ankyrin 2 OS;Ankyrin 2 OS;Ankyrin 2 OS;Ankyrin 2 OS;Ankyrin 2 OS		25.1688	25.6564	24.812	27.091	25.7095	25.5546	25.4285	25.2252	0.487621	2.27908	-0.154984	-0.203382	1.40213	4.85368	-1.11341	-1.15139	0.873198	0.549657	0.839972	1.53347	0.797659	1	1.67783	1.56536	0.219365	0.956943	-0.249476	-0.459396	0.199962	1	0.407937	0.460596	1.30011e-14	151.53	117.43	151.53	0.80842	1413000000
A0A0G2K6R9		Ank2	EESYKHEGLAETPETSPESLSFSPKKSKEQI	HEGLAET(1)PET(0.04)S(0.9)PES(0.039)LS(0.02)FS(0.001)PK	2243	0.899947	S	___2	A0A0G2K6R9;A0A0G2KBB9;F1M9N9;F1LM42;F1M5N3	Ankyrin 2 OS;Ankyrin 2 OS;Ankyrin 2 OS;Ankyrin 2 OS;Ankyrin 2 OS		18.9805	19.1619	NaN	19.0902	19.5241	18.5086	17.4813	19.1358	0.181389	NaN	-1.0155	1.65451	1.13398	MW	-2.0216	3.14816	0.447419	0.773338	0.229508	0.737202	0	0.673965	NaN	0	0	0.905012	-1.0155	0	0	0.817072	1.65451	0	0.00489113	97.5	56.701	85.937	0.37332	5713800
A0A0G2K6R9		Ank2	YKHEGLAETPETSPESLSFSPKKSKEQIGEA	HEGLAET(0.985)PET(0.012)S(0.003)PES(0.774)LS(0.057)FS(0.168)PKK	2246	0.774376	S	___2	A0A0G2K6R9;A0A0G2KBB9;F1M9N9;F1LM42;F1M5N3	Ankyrin 2 OS;Ankyrin 2 OS;Ankyrin 2 OS;Ankyrin 2 OS;Ankyrin 2 OS		NaN	NaN	19.4599	NaN	NaN	NaN	NaN	NaN	NaN	NaN	NaN	NaN	NaN	C	NaN	NaN	NaN	1	0	NaN	0	0.674145	NaN	0	NaN	1	0	NaN	NaN	1	0	NaN	0.000573803	79.36	48.126	79.36	0.17553	1460500
A0A0G2K6R9		Ank2	LEQTSLMESSGKSPLSPDTPSSEEVSYEVTP	S(0.1)PLS(0.88)PDT(0.655)PS(0.109)S(0.109)EEVS(0.099)Y(0.021)EVT(0.009)PKPS(0.008)DS(0.003)S(0.003)T(0.002)PK	2532	0.879873	S	___2	A0A0G2K6R9;A0A0G2KBB9;F1M9N9;F1LM42;F1M5N3	Ankyrin 2 OS;Ankyrin 2 OS;Ankyrin 2 OS;Ankyrin 2 OS;Ankyrin 2 OS		20.5919	21.0094	20.6628	21.7836	20.2854	20.7317	19.6397	20.2586	0.417488	1.12086	0.446289	0.618889	1.3356	2.17477	1.36253	1.53569	0	0.907761	0.417487	0	1.61868	1	1.2817	2.77251	0	0.903092	0.446288	0	0	0.818009	0.618889	0	0.00104148	137.13	99.649	42.856	-0.10651	41098000
A0A0G2K6R9		Ank2	TSLMESSGKSPLSPDTPSSEEVSYEVTPKPS	S(0.329)PLS(0.671)PDT(0.981)PS(0.012)S(0.007)EEVSYEVTPK	2535	0.980816	T	___2	A0A0G2K6R9;A0A0G2KBB9;F1M9N9;F1LM42;F1M5N3	Ankyrin 2 OS;Ankyrin 2 OS;Ankyrin 2 OS;Ankyrin 2 OS;Ankyrin 2 OS		20.5919	21.0094	20.6628	21.7836	20.2854	20.7317	19.6397	20.2586	0.417488	1.12086	0.446289	0.618889	1.3356	2.17477	1.36253	1.53569	0	0.820778	0.417487	0	1.61868	1	1.2817	2.77251	0	1	0.446288	0	0	1	0.618889	0	0.00104148	137.13	99.649	96.012	2.1992	40351000
A0A0G2K6R9		Ank2	RVQPPSPLPSSIDSNSSPEEAQFQPIVPKQY	VQPPS(0.01)PLPS(0.24)S(0.221)IDS(0.798)NS(0.798)S(0.932)PEEAQFQPIVPK	2698	0.798073	S	___2	A0A0G2K6R9;A0A0G2KBB9;F1M9N9;F1LM42;F1M5N3	Ankyrin 2 OS;Ankyrin 2 OS;Ankyrin 2 OS;Ankyrin 2 OS;Ankyrin 2 OS		NaN	21.8002	NaN	21.928	NaN	21.6337	21.1636	NaN	NaN	NaN	NaN	NaN	MW	MW	MW	C	0	0.909961	NaN	0	0	0.675784	NaN	0	0	0.902818	NaN	0	0	0.818243	NaN	0	0.000431671	58.861	29.663	53.281	-0.95484	16795000
D4A0V6		Anln;Anlnl1	GKFQRTRVPRAESGDSLSSEDRDLLYSIDAY	AES(1)GDS(0.999)LS(0.001)SEDRDLLYSIDAYR	652	0.999096	S	___2	D4A0V6;M0RDG0;M0R9N8	Anillin, actin-binding protein OS;Anillin, actin-binding protein OS;PH domain-containing protein OS		21.3305	22.3569	21.7213	22.0116	21.9744	21.4797	20.1556	20.793	1.02648	0.29039	-0.494644	0.637444	2.03705	1.22297	-1.40897	1.55557	0.799954	0.571962	0.894248	1.54549	0.013673	1	0.0145391	0.0321868	0.640775	0.964252	-0.494644	-1.27287	0.272542	1	0.611137	0.628699	4.06327e-16	156.79	122.57	127.11	-0.03954	65909000
B5DFK6		Ap3d1	KDKKRKKKEKGKRRHSSLPTESDEDIAPAQR	HS(0.976)S(0.251)LPT(0.811)ES(0.962)DEDIAPAQR	754	0.976316	S	___3	B5DFK6	Adaptor-related protein complex 3 subunit delta 1 OS		NaN	20.3594	NaN	NaN	20.0951	NaN	20.3638	NaN	NaN	NaN	NaN	NaN	MW	NaN	C	C	0	0.786391	NaN	0	NaN	1	0	NaN	0	1	NaN	0	0	1	NaN	0	0.00125627	95.767	66.426	65.179	2.146	13495000
B5DFK6		Ap3d1	RVDIITEEMPENALPSDEDDKDPNDPYRALD	VDIITEEMPENALPS(1)DEDDKDPNDPYR	784	0.999979	S	___1	B5DFK6	Adaptor-related protein complex 3 subunit delta 1 OS		23.4345	24.035	23.9777	23.9484	22.3028	22.3431	22.4628	20.8846	0.600447	-0.0292892	0.040226	-1.57819	1.51619	-1.02051	1.02827	-2.98595	0.705288	0.693713	0.342688	1.06515	0.251321	1	-0.338575	-0.533875	0.0457203	0.989397	0.040226	0.104964	0.514102	1	-0.797691	-1.0221	1.34334e-11	114.92	90.278	109.41	-0.66842	254600000
F1M2D4		Arhgap23	SAVVSSAMNSAPVLGTSPSSPTFTFALSRHY	HVPASAVVSSAMNSAPVLGT(0.766)S(0.238)PS(0.465)S(0.465)PT(0.029)FT(0.037)FALSR	560	0.766405	T	___2	F1M2D4	Rho GTPase-activating protein 23 OS		19.4148	19.5666	18.7836	18.3822	NaN	19.0956	18.0372	NaN	0.151808	-0.401365	NaN	NaN	1.11096	-1.32076	MW	C	0.155901	0.914611	0.151808	0.345542	0	0.735101	-0.401365	0	0	1	NaN	0	0	1	NaN	0	1.01112e-12	85.184	55.08	85.184	0.76189	6803100
D4A987		Arhgap31	KLLGMFYTSSDSPGKSVFTSSLFQMEPSPRH	S(0.821)VFT(0.181)S(0.994)S(0.004)LFQMEPS(0.001)PRHQR	455	0.82085	S	___2	D4A987	Cdc42 GTPase-activating protein (Predicted) OS		NaN	19.6958	19.2115	20.3331	21.0758	19.9974	20.0876	19.9483	NaN	1.1216	-1.07839	-0.139278	MW	2.17588	-2.11168	-1.10135	0	0.801482	NaN	0	0	0.697431	1.1216	0	0	0.857092	-0.94064	0	0.104055	1	-0.139277	-0.252479	0.00764635	78.285	18.039	78.285	-1.535	16432000
D4A987		Arhgap31	MFYTSSDSPGKSVFTSSLFQMEPSPRHQRKA	S(0.294)VFT(0.707)S(0.998)S(0.002)LFQMEPSPRHQR	459	0.997616	S	___2	D4A987	Cdc42 GTPase-activating protein (Predicted) OS		NaN	19.6958	19.2115	20.3331	21.0758	19.9974	20.0876	19.9572	NaN	1.1216	-1.07839	-0.130436	MW	2.17588	-2.11168	-1.09462	0	0.801042	NaN	0	0	0.697232	1.1216	0	0	0.853164	-0.94064	0	0.0976337	1	0.136493	0.231358	0.00764635	83.292	11.747	83.292	-4.2898	18227000
D4A9G6		Arhgap33	AQQVAEQQSQQGQGGTPPAPLSPFRRSLSLE	AQQVAEQQS(0.001)QQGQGGT(0.999)PPAPLSPFR	974	0.998887	T	___1	D4A9G6	Rho GTPase-activating protein 33 OS		19.2736	19.8054	19.2317	NaN	18.9206	19.1809	NaN	NaN	0.531769	NaN	0.260303	NaN	1.4457	C	1.19773	NaN	1.2772	0.498428	0.626898	1.89843	0	0.952867	NaN	0	0.0904582	0.975251	-0.143526	-0.219832	NaN	1	0	NaN	0.000190379	71.54	50.947	71.54	0.39332	8914200
D4AD82	Rho GTPase-activating protein 35	Arhgap35	PMDAVVKPRNEEENIYSVPHDSTQGKIITIR	NEEENIY(0.991)S(0.009)VPHDSTQGK	1105	0.991333	Y	___1	D4AD82;P81128	Rho GTPase-activating protein 35 OS;Rho GTPase-activating protein 35 OS		19.5217	19.713	19.4535	19.1021	18.2537	19.4526	NaN	16.8321	0.191359	-0.351452	1.19887	NaN	1.14184	-1.27584	2.2956	MW	0.204301	0.871945	0.296192	0.459035	0.81238	1	-0.419751	-1.30669	1.49901	0.562333	0.906899	2.38678	0	0.852713	NaN	0	4.06748e-12	160.04	116	144.68	0.06103	10682000
D4AD82	Rho GTPase-activating protein 35	Arhgap35	RLGRFASYRTSFSVGSDDELGPIRKKEEDQA	TSFSVGS(1)DDELGPIR	1179	1	S	___1	D4AD82;P81128	Rho GTPase-activating protein 35 OS;Rho GTPase-activating protein 35 OS		20.2395	20.741	19.9121	21.4898	19.9683	19.8837	19.445	19.3307	0.50152	1.57776	-0.0846558	-0.11429	1.4157	2.98506	-1.06043	-1.08244	0.836898	0.571507	0.777541	1.46419	0.319163	1	0.663067	0.697011	0.251807	0.960345	-0.174743	-0.465686	0.0588343	1	-0.101726	-0.145616	3.95026e-118	238.64	202.12	227.81	0.28496	30724000
Q6TUE6		Arhgap5	KSKTLFSKAKSYYRRTHSDASDDEAFPTSKT	T(0.895)HS(0.117)DAS(0.988)DDEAFPTSK	1171	0.894637	T	___2	Q6TUE6;A0A0G2K7N9	LRRGT00098 OS;Rho-GTPase-activating protein 5 OS		NaN	21.2202	NaN	NaN	20.274	NaN	19.9125	NaN	NaN	NaN	NaN	NaN	MW	NaN	C	C	0	0.818685	NaN	0	NaN	1	0	NaN	0	1	NaN	0	0	1	NaN	0	1.98406e-05	142.19	80.672	114.69	1.8202	8014600
A0A1B0GWY5	Rho guanine nucleotide exchange factor 2	Arhgef2	SLHRPFDDREAQELGSPEDRLQDSSDPDTCS	SLHRPFDDREAQELGS(1)PEDR	916	1	S	___1	A0A1B0GWY5;A0A0G2K0V4;Q5FVC2	Rho guanine nucleotide exchange factor 2 OS;Rho guanine nucleotide exchange factor 2 OS;Rho guanine nucleotide exchange factor 2 OS		20.1691	19.524	19.1521	NaN	NaN	NaN	NaN	NaN	-0.645014	NaN	NaN	NaN	-1.56375	C	NaN	NaN	0.396387	0.734439	-0.645013	-0.90796	0	0.838502	NaN	0	NaN	1	0	NaN	NaN	1	0	NaN	0.00276036	66.264	41.964	66.264	0.32475	5653200
D4A1D2		Arhgef26	AVLYQNYKEKALDIDSDEEPEPKEQKPEEKI	ALDIDS(1)DEEPEPK	390	1	S	___1	D4A1D2	Rho guanine nucleotide exchange factor 26 OS		17.7045	18.4938	18.8476	20.7369	17.7265	18.1071	20.1507	19.9009	0.789362	1.88934	0.380587	-0.249769	1.72831	3.70466	1.30187	-1.18902	0	0.961158	0.739376	0	0.954134	1	1.90288	2.00271	0	1	0.380587	0	0.0823687	1	0.111333	0.192638	5.79446e-14	168	113.1	87.566	-0.28881	14051000
A0A0G2QC21	Rho guanine nucleotide exchange factor 7	Arhgef7	PSNYVREIKPSEKPVSPKSGTLKSPPKGFDT	EIKPSEKPVS(1)PK	228	1	S	___1	A0A0G2QC21;O55043	Rho guanine nucleotide exchange factor 7 OS;Rho guanine nucleotide exchange factor 7 OS		18.4569	18.9946	20.5111	NaN	NaN	17.5684	17.803	18.1879	0.537731	NaN	NaN	0.384949	1.45169	C	MW	1.30581	1.73314	0.556145	0.607858	2.64257	0	0.880047	NaN	0	0	0.949744	NaN	0	0.206082	1	0.298879	0.462681	0.00657435	109.16	64.857	109.16	0.089068	8738400
A0A0G2K451	Arf-GAP with SH3 domain, ANK repeat and PH domain-containing protein 1	Asap1	LSPNVQSRDAIQKQASEDSNDLTPTLPETPV	QAS(0.986)EDS(0.014)NDLTPTLPETPVPLPR	852	0.985824	S	___1	A0A0G2K451;A0A0G2JX76;Q1AAU6;A0A0G2JZQ0	Arf-GAP with SH3 domain, ANK repeat and PH domain-containing protein 1 OS;Arf-GAP with SH3 domain, ANK repeat and PH domain-containing protein 1 OS;Arf-GAP with SH3 domain, ANK repeat and PH domain-containing protein 1 OS;Arf-GAP with SH3 domain, ANK repea		20.3214	20.1245	19.7048	NaN	NaN	18.1562	17.7444	18.0918	-0.196836	NaN	NaN	0.347408	-1.14618	C	MW	1.27227	0	0.98942	-0.181363	0	0	0.826477	NaN	0	0	0.980058	NaN	0	0	0.984148	0.347408	0	4.61201e-11	149.47	95.103	75.608	0.29269	10420000
D4A8B3	Calcium-transporting ATPase	Atp2b2	RQSSVTSQSQDVASLSSPSRVSLSNALSSPT	RQS(0.999)S(0.986)VT(0.009)S(0.007)QS(0.009)QDVAS(0.004)LS(0.901)S(0.066)PS(0.018)R	1174	0.901399	S	___2	D4A8B3	Calcium-transporting ATPase OS		NaN	18.8157	NaN	NaN	NaN	NaN	20.0236	NaN	NaN	NaN	NaN	NaN	MW	NaN	NaN	C	0	0.799953	NaN	0	NaN	1	0	NaN	NaN	1	0	NaN	0	0.877622	NaN	0	1.07708e-09	155.61	114.92	65.365	2.1946	8774400
D4A8B3	Calcium-transporting ATPase	Atp2b2	QSSVTSQSQDVASLSSPSRVSLSNALSSPTS	QSSVTSQSQDVASLSS(1)PSR	1175	0.99962	S	___2	D4A8B3	Calcium-transporting ATPase OS		20.8182	20.9049	20.6455	18.7337	19.1007	20.0253	22.4282	22.5962	0.0866146	-1.91186	0.924515	0.168053	1.06188	-3.76294	1.89805	1.12354	0.471497	0.840263	0.113644	0.555902	1.05366	1	-1.65675	-1.97515	0.838741	0.945699	0.981155	1.52634	0.286461	1	0.349642	0.589969	3.47568e-228	272.31	227.75	272.31	-0.22968	177330000
F1LXF1		Bcr	EEQRRHQDGLPYIDDSPSSSPHLSSKGRGSP	HQDGLPYIDDS(0.995)PS(0.025)S(0.905)S(0.075)PHLSSK	253	0.995214	S	___1	F1LXF1	Breakpoint cluster region protein OS		18.6813	18.7147	19.058	18.3675	NaN	19.3723	NaN	NaN	0.0333862	-0.690458	NaN	NaN	1.02341	-1.6138	MW	NaN	0	0.942064	0.0333862	0	0	0.781379	-0.690458	0	0	1	NaN	0	NaN	1	0	NaN	2.65144e-05	115.92	92.479	91.691	1.562	15022000
F1LXF1		Bcr	QRRHQDGLPYIDDSPSSSPHLSSKGRGSPAS	HQDGLPY(0.002)IDDS(0.979)PS(0.856)S(0.084)S(0.077)PHLS(0.001)S(0.001)K	255	0.855615	S	___2	F1LXF1	Breakpoint cluster region protein OS		19.682	NaN	19.1728	NaN	NaN	19.6808	NaN	NaN	NaN	NaN	NaN	NaN	C	C	MW	NaN	0	0.773472	NaN	0	0	0.64627	NaN	0	0	0.887748	NaN	0	NaN	1	0	NaN	0.00680124	58.858	40.712	58.858	0.92482	3113500
Q5HZA7	Myc box-dependent-interacting protein 1	Bin1	VKAQPSDSAPEKGNKSPSPPPDGSPAATPEI	GNKS(1)PS(1)PPPDGS(1)PAATPEIR	265	1	S	___1	Q5HZA7;D4A4P1;F1LMX1;O08839	Bin1 protein OS;Myc box-dependent-interacting protein 1 OS;Myc box-dependent-interacting protein 1 OS;Myc box-dependent-interacting protein 1 OS		NaN	21.8185	NaN	23.3764	NaN	NaN	NaN	20.7294	NaN	NaN	NaN	NaN	MW	MW	NaN	MW	0	0.957529	NaN	0	0	0.788207	NaN	0	NaN	1	0	NaN	0	1	NaN	0	4.79145e-153	246.61	204.35	167.11	0.72852	2460400000
M9MMM8	Serine/threonine-protein kinase BRSK2	Brsk2	GKRRPERKSMEVLSVTDGGSPVPARRAIEMA	S(1)MEVLS(0.001)VT(0.981)DGGS(0.017)PVPAR	364	0.981491	T	___2	M9MMM8;D3ZML2	Serine/threonine-protein kinase BRSK2 OS;Serine/threonine-protein kinase BRSK2 OS		18.7306	19.6575	19.6571	NaN	NaN	NaN	18.9849	NaN	0.926905	NaN	NaN	NaN	1.90119	C	NaN	C	0	0.8245	0.926905	0	0	0.724557	NaN	0	NaN	1	0	NaN	0	1	NaN	0	0.000239026	129.11	90.115	129.11	1.8674	8634200
M9MMM8	Serine/threonine-protein kinase BRSK2	Brsk2	QRSRSISGASSGLSTSPLSSPRVTPHPSPRG	S(0.022)RS(0.413)IS(0.413)GAS(0.119)S(0.033)GLST(0.017)S(0.981)PLS(0.001)SPR	398	0.981103	S	___3	M9MMM8;D3ZML2	Serine/threonine-protein kinase BRSK2 OS;Serine/threonine-protein kinase BRSK2 OS		19.419	19.754	19.5098	NaN	NaN	NaN	18.5403	18.526	0.335009	NaN	NaN	-0.0142231	1.26139	C	NaN	-1.00991	0.675856	0.694182	0.331453	1.02703	0	0.711688	NaN	0	NaN	1	0	NaN	0	1	-0.17982	0	5.73699e-05	123.14	81.597	107.02	0.47886	28976000
D4AAI9		Brwd1	KLTSDAEDVSLESVCTRSKRRRKKPVRFACT	T(0.25)KLT(0.25)S(0.25)DAEDVS(0.25)LES(1)VCT(1)R	1939	0.999999	T	___3	D4AAI9	Bromodomain and WD repeat domain-containing 1 OS		21.5506	21.5285	20.6762	22.2871	20.6633	20.6484	20.0033	20.2459	-0.0221024	1.6109	-0.0148449	0.242525	-1.01544	3.05442	-1.01034	1.18306	0.175085	0.926431	-0.0706552	-0.279276	2.08941	1	1.46143	3.66043	0.0250063	0.997367	-0.0123749	-0.0465777	0.564562	1	0.45803	1.03703	0.0105481	69.721	35.071	69.721	1.513	52498000
G3V984	Protein bassoon	Bsn	ARHRSHGPLLPTIEDSSEEEELREEEELLRE	S(0.002)HGPLLPT(0.011)IEDS(0.99)S(0.996)EEEELREEEELLR	1034	0.990262	S	___2	G3V984;O88778;A0A0G2K1X6	Protein bassoon OS;Protein bassoon OS;Protein bassoon OS		24.8521	25.669	25.1681	24.447	25.02	24.513	22.2161	23.9205	0.816912	-0.721109	-0.506985	1.70441	1.76163	-1.64845	-1.42108	3.25896	0.22361	0.866953	0.253922	0.467228	0.118602	1	-0.275128	-0.297076	0	1	-1.13941	0	0	1	1.953	0	0.00111022	58.755	34.838	58.755	0.8113	583270000
G3V984	Protein bassoon	Bsn	RHRSHGPLLPTIEDSSEEEELREEEELLREQ	S(0.002)HGPLLPT(0.011)IEDS(0.99)S(0.996)EEEELREEEELLR	1035	0.996102	S	___2	G3V984;O88778;A0A0G2K1X6	Protein bassoon OS;Protein bassoon OS;Protein bassoon OS		24.8521	25.669	25.1681	24.447	25.02	24.513	22.2161	23.9205	0.816912	-0.721109	-0.506985	1.70441	1.76163	-1.64845	-1.42108	3.25896	0.22361	0.866499	0.253922	0.467228	0.118602	1	-0.275128	-0.297076	0	1	-1.13941	0	0	1	1.953	0	0.00111022	58.755	34.838	58.755	0.8113	583270000
G3V984	Protein bassoon	Bsn	RSKTPPSNLSPIEDASPTEELRQAAEMEELH	TPPSNLS(1)PIEDAS(1)PTEELR	1098	0.999984	S	___2	G3V984;O88778;A0A0G2K1X6	Protein bassoon OS;Protein bassoon OS;Protein bassoon OS		20.2344	20.4898	19.6902	20.9989	19.7076	19.0887	20.3068	19.2663	0.255392	1.30869	-0.618847	-1.04053	1.19366	2.47717	-1.53565	-2.05698	0.423191	0.810154	0.167156	0.622494	1.01131	1	1.35177	1.85871	0.553415	0.972502	-0.452813	-0.979227	1.40886	1	-0.968897	-2.58025	0	318.56	255.01	318.56	0.067239	660220000
G3V984	Protein bassoon	Bsn	KTPPSNLSPIEDASPTEELRQAAEMEELHRS	T(0.016)PPS(0.06)NLS(0.925)PIEDAS(0.159)PT(0.841)EELR	1100	0.841415	T	___3	G3V984;O88778;A0A0G2K1X6	Protein bassoon OS;Protein bassoon OS;Protein bassoon OS		NaN	NaN	NaN	21.874	21.6955	20.7871	NaN	20.4354	NaN	NaN	-0.908451	NaN	NaN	MW	-1.87703	MW	NaN	1	0	NaN	0	0.759088	NaN	0	0	1	-0.908451	0	0	1	NaN	0	4.05498e-93	215.88	175.28	99.371	0.25026	39835000
G3V984		Bsn	PHGGPSQPTGPRSQGSFEYQDTQDHDYGGRA	SQGS(1)FEYQDTQDHDYGGR	1220	0.999726	S	___1	G3V984;A0A0G2K1X6	Protein bassoon OS;Protein bassoon OS		19.3542	19.9766	20.8353	20.3972	NaN	19.2259	19.9053	19.9539	0.622404	-0.438124	NaN	0.0485497	1.53944	-1.35484	MW	1.03422	0.618271	0.672127	0.534311	1.0942	0	0.798538	-0.151787	0	0	1	NaN	0	0.215263	1	0.570449	0.517393	4.20096e-05	121.46	87.622	121.46	-0.25481	18728000
G3V984	Protein bassoon	Bsn	GPPQPSRGYSYFTGSSPPLSPSTPSESPTFS	GYSYFT(0.005)GS(0.013)S(0.98)PPLS(0.001)PST(0.001)PS(0.011)ES(0.229)PT(0.694)FS(0.05)PS(0.017)K	1469	0.979624	S	___2	G3V984;O88778;A0A0G2K1X6	Protein bassoon OS;Protein bassoon OS;Protein bassoon OS		19.2419	21.888	NaN	21.655	19.4071	19.2974	20.7204	NaN	2.64609	NaN	-0.109713	NaN	6.25968	MW	-1.07901	C	0	0.830633	2.64609	0	0	0.640019	NaN	0	0	1	-0.109713	0	0	0.887999	NaN	0	2.14899e-07	98.376	70.227	98.376	0.50846	19423000
G3V984	Protein bassoon	Bsn	QPVRRRRSRLSRHSDSGSDSKHEASASSSAA	HS(0.109)DS(0.752)GS(0.614)DS(0.438)KHEAS(0.06)AS(0.005)S(0.012)S(0.011)AAAAAAR	2632	0.751663	S	___2	G3V984;O88778;A0A0G2K1X6	Protein bassoon OS;Protein bassoon OS;Protein bassoon OS		18.1877	19.674	NaN	17.4508	16.7877	16.8417	NaN	15.9607	1.48629	NaN	0.0539513	NaN	2.80168	MW	1.0381	MW	0.446356	0.70413	1.48629	1.09733	0	0.639566	NaN	0	0	1	0.0539503	0	0	1	NaN	0	0.00331429	58.904	33.234	40.044	-0.48771	6055800
G3V984	Protein bassoon	Bsn	VRRRRSRLSRHSDSGSDSKHEASASSSAAAA	LS(0.414)RHS(0.566)DS(0.688)GS(0.803)DS(0.499)KHEAS(0.01)AS(0.01)S(0.006)S(0.005)AAAAAAR	2634	0.803369	S	___2	G3V984;O88778;A0A0G2K1X6	Protein bassoon OS;Protein bassoon OS;Protein bassoon OS		18.1877	19.674	NaN	17.4508	16.7877	16.8417	NaN	15.9607	1.48629	NaN	0.0539513	NaN	2.80168	MW	1.0381	MW	0.446356	0.704668	1.48629	1.09733	0	0.639716	NaN	0	0	1	0.0539503	0	0	1	NaN	0	0.00331429	58.904	33.234	45.14	1.6602	8120900
G3V984	Protein bassoon	Bsn	LRQQTLPRPMKTLQRSLSDPKPLSPTAEESA	S(0.812)LS(0.188)DPKPLSPTAEESAK	2842	0.812181	S	___1	G3V984;O88778;A0A0G2K1X6	Protein bassoon OS;Protein bassoon OS;Protein bassoon OS		NaN	20.4627	20.5719	19.9526	NaN	19.6665	19.8163	19.9235	NaN	-0.619291	NaN	0.107199	MW	-1.53612	MW	1.07713	0	0.749664	NaN	0	0	0.799055	-0.619291	0	0	1	NaN	0	0	1	0.1072	0	2.10243e-35	182.77	117.27	75.548	1.0408	30682000
D4A0X3		Btbd8	RGSVPSAQEVDQVSSSADETEDERSEAENVR	GS(0.001)VPS(0.006)AQEVDQVS(0.182)S(0.903)S(0.903)ADET(0.005)EDERSEAENVR	826	0.902702	S	___2	D4A0X3;A0A452Q762	AP2-interacting clathrin-endocytosis protein OS;BTB domain-containing 8 OS		20.4652	18.9055	19.7159	19.7928	20.3959	19.3968	20.2489	19.515	-1.55974	0.0768223	-0.999088	-0.733824	-2.94801	1.05469	-1.99874	-1.66304	1.59297	0.464182	-1.4161	-3.20559	0	0.700548	0.0768223	0	0.852356	0.971323	-0.999087	-1.92093	0	0.898906	-0.865849	0	6.47567e-05	63.697	50.448	63.697	-0.52002	15314000
A0A0G2JXK1	Voltage-dependent P/Q-type calcium channel subunit alpha-1A	Cacna1a	LLNPEEAEDQLADIASVGSPFARASIKSAKL	S(0.001)KT(0.001)DLLNPEEAEDQLADIAS(0.999)VGS(0.999)PFAR	450	0.998702	S	___2	A0A0G2JXK1;P54282	Voltage-dependent P/Q-type calcium channel subunit alpha OS;Voltage-dependent P/Q-type calcium channel subunit alpha-1A OS		NaN	NaN	NaN	18.3332	NaN	NaN	19.2647	NaN	NaN	NaN	NaN	NaN	NaN	MW	NaN	C	NaN	1	0	NaN	0	0.990677	NaN	0	NaN	1	0	NaN	0	0.801694	NaN	0	0.0040277	49.732	25.099	42.525	1.5188	2227300
P11275	Calcium/calmodulin-dependent protein kinase type II subunit alpha	Camk2a	GGKSGGNKKNDGVKESSESTNTTIEDEDTKV	KNDGVKES(0.999)S(0.995)ES(0.923)T(0.683)NT(0.683)T(0.661)IEDEDT(0.055)K	330	0.998695	S	___2	P11275;F1LZG4;A0A0G2JUV8	Calcium/calmodulin-dependent protein kinase type II subunit alpha OS;Calcium/calmodulin-dependent protein kinase type II subunit alpha OS;Calcium/calmodulin-dependent protein kinase type II subunit alpha OS		23.6791	21.3909	24.0636	25.5524	22.9997	21.5005	18.8307	19.2154	-2.28817	1.48881	-1.49921	0.384668	-4.88436	2.80657	-2.82688	1.30556	0.63282	0.613067	-1.24303	-1.26178	0.333982	1	2.02513	0.804845	1.01252	0.764264	-1.67552	-1.9114	0	1	0.384669	0	0	295.09	222.77	68.49	-1.1793	895140000
P11275	Calcium/calmodulin-dependent protein kinase type II subunit alpha	Camk2a	GGKSGGNKKNDGVKESSESTNTTIEDEDTKV	KNDGVKES(0.999)S(0.995)ES(0.923)T(0.683)NT(0.683)T(0.661)IEDEDT(0.055)K	330	0.998695	S	___3	P11275;F1LZG4;A0A0G2JUV8	Calcium/calmodulin-dependent protein kinase type II subunit alpha OS;Calcium/calmodulin-dependent protein kinase type II subunit alpha OS;Calcium/calmodulin-dependent protein kinase type II subunit alpha OS		22.1893	22.0336	23.1493	24.3203	22.7697	23.0093	NaN	NaN	-0.155685	1.17104	0.239689	NaN	-1.11395	2.25174	1.18074	NaN	0	0.864212	-0.289609	0	0.349418	1	0.493333	0.719101	0.178061	0.962266	0.318534	0.417619	NaN	1	0	NaN	0	295.09	222.77	68.49	-1.1793	895140000
P11275	Calcium/calmodulin-dependent protein kinase type II subunit alpha	Camk2a	GKSGGNKKNDGVKESSESTNTTIEDEDTKVR	KNDGVKES(0.998)S(0.998)ES(0.277)T(0.814)NT(0.956)T(0.956)IEDEDTK	331	0.998373	S	___3	P11275;F1LZG4;A0A0G2JUV8	Calcium/calmodulin-dependent protein kinase type II subunit alpha OS;Calcium/calmodulin-dependent protein kinase type II subunit alpha OS;Calcium/calmodulin-dependent protein kinase type II subunit alpha OS		22.654	23.9975	24.0319	24.3561	23.7917	23.4689	NaN	18.6672	1.34349	0.324213	-0.322823	NaN	2.53764	1.25198	-1.25078	MW	0.522126	0.662068	1.86504	1.11694	0.416896	1	0.605301	0.842864	0.00984698	1	-0.026734	-0.0273792	0	1	NaN	0	0	295.22	222.4	91.64	-0.47074	984690000
P11275	Calcium/calmodulin-dependent protein kinase type II subunit alpha	Camk2a	SGGNKKNDGVKESSESTNTTIEDEDTKVRKQ	ESSES(0.997)T(0.003)NTTIEDEDTK	333	0.996931	S	___2	P11275;F1LZG4;A0A0G2JUV8	Calcium/calmodulin-dependent protein kinase type II subunit alpha OS;Calcium/calmodulin-dependent protein kinase type II subunit alpha OS;Calcium/calmodulin-dependent protein kinase type II subunit alpha OS		22.7835	24.0029	21.359	24.7484	22.9997	22.867	18.8307	19.8941	1.21942	3.38936	-0.132698	1.06338	2.32853	10.4785	-1.09634	2.08982	0	0.855423	1.37307	0	0.710421	1	3.6482	1.59098	0.512467	0.970123	-1.05975	-1.05294	0	1	1.06338	0	0	344.18	261.66	339.81	-0.20214	1132500000
P11275	Calcium/calmodulin-dependent protein kinase type II subunit alpha	Camk2a	SGGNKKNDGVKESSESTNTTIEDEDTKVRKQ	ESSES(0.997)T(0.003)NTTIEDEDTK	333	0.996931	S	___3	P11275;F1LZG4;A0A0G2JUV8	Calcium/calmodulin-dependent protein kinase type II subunit alpha OS;Calcium/calmodulin-dependent protein kinase type II subunit alpha OS;Calcium/calmodulin-dependent protein kinase type II subunit alpha OS		22.4243	23.8117	22.4194	24.2039	23.5775	22.648	NaN	17.4611	1.3874	1.78448	-0.929522	NaN	2.61607	3.44494	-1.90464	MW	0.448307	0.710004	1.1136	0.952937	0.972639	1	1.5749	1.83423	1.2865	0.593818	-0.879637	-2.31348	0	1	NaN	0	0	344.18	261.66	339.81	-0.20214	1132500000
P11275	Calcium/calmodulin-dependent protein kinase type II subunit alpha	Camk2a	GGNKKNDGVKESSESTNTTIEDEDTKVRKQE	KNDGVKES(0.218)S(0.857)ES(0.977)T(0.977)NT(0.977)T(0.994)IEDEDT(0.001)K	334	0.976577	T	___3	P11275;F1LZG4;A0A0G2JUV8	Calcium/calmodulin-dependent protein kinase type II subunit alpha OS;Calcium/calmodulin-dependent protein kinase type II subunit alpha OS;Calcium/calmodulin-dependent protein kinase type II subunit alpha OS		21.5633	21.5567	23.4413	22.2932	22.422	22.6547	NaN	NaN	-0.00658035	-1.14804	0.232679	NaN	-1.00457	-2.21613	1.17501	NaN	0	0.738886	-0.192036	0	0.313726	1	-0.789936	-0.699514	0	1	0.199387	0	NaN	1	0	NaN	4.52665e-190	262.83	185.99	55.206	0.48031	299100000
P11275	Calcium/calmodulin-dependent protein kinase type II subunit alpha	Camk2a	NKKNDGVKESSESTNTTIEDEDTKVRKQEII	ESSEST(0.001)NT(0.999)T(1)IEDEDTK	336	0.999182	T	___1	P11275;F1LZG4;A0A0G2JUV8	Calcium/calmodulin-dependent protein kinase type II subunit alpha OS;Calcium/calmodulin-dependent protein kinase type II subunit alpha OS;Calcium/calmodulin-dependent protein kinase type II subunit alpha OS		21.6138	NaN	22.1124	NaN	20.7125	21.2302	NaN	NaN	NaN	NaN	0.517691	NaN	C	C	1.43166	NaN	0	0.748238	NaN	0	0	0.921681	NaN	0	0	0.839458	0.517691	0	NaN	1	0	NaN	0	337.53	267.12	170.09	0.73492	465450000
P11275	Calcium/calmodulin-dependent protein kinase type II subunit alpha	Camk2a	NKKNDGVKESSESTNTTIEDEDTKVRKQEII	ESSEST(0.001)NT(0.999)T(1)IEDEDTK	336	0.999182	T	___3	P11275;F1LZG4;A0A0G2JUV8	Calcium/calmodulin-dependent protein kinase type II subunit alpha OS;Calcium/calmodulin-dependent protein kinase type II subunit alpha OS;Calcium/calmodulin-dependent protein kinase type II subunit alpha OS		22.2082	23.9758	24.1245	21.9949	22.4106	20.1897	NaN	NaN	1.7676	-2.12954	-2.22093	NaN	3.40487	-4.37578	-4.66194	NaN	0.822159	0.560971	1.56692	1.59418	0.555754	1	-1.29863	-1.14357	0	1	-2.22093	0	NaN	1	0	NaN	0	337.53	267.12	170.09	0.73492	465450000
P11275	Calcium/calmodulin-dependent protein kinase type II subunit alpha	Camk2a	KKNDGVKESSESTNTTIEDEDTKVRKQEIIK	KNDGVKES(0.183)S(0.817)ES(0.218)T(0.787)NT(0.995)T(1)IEDEDTK	337	0.999667	T	___3	P11275;F1LZG4;A0A0G2JUV8	Calcium/calmodulin-dependent protein kinase type II subunit alpha OS;Calcium/calmodulin-dependent protein kinase type II subunit alpha OS;Calcium/calmodulin-dependent protein kinase type II subunit alpha OS		21.3783	23.571	24.0319	24.5298	23.1427	23.2538	NaN	18.6672	2.19273	0.497881	0.11117	NaN	4.5717	1.41214	1.0801	MW	0.449519	0.691247	1.78868	0.986897	0.562926	1	1.09258	1.13616	0.025332	0.994453	0.066569	0.0691616	0	1	NaN	0	0	337.53	267.12	117.08	-0.37699	580590000
P35565	Calnexin	Canx	EEKQKSDAEEDGGTGSQDEEDSKPKAEEDEI	QKS(0.995)DAEEDGGT(0.034)GS(0.964)QDEEDS(0.007)KPK	563	0.963891	S	___1	P35565	Calnexin OS		19.3962	21.4921	18.9955	20.0954	19.5381	19.9583	19.2734	19.9494	2.09587	1.09991	0.420193	0.676037	4.27484	2.14341	1.33811	1.59774	0	0.759533	2.09587	0	0.940506	1	0.990224	1.80313	0	1	0.13081	0	0.79526	1	0.676037	1.65265	6.68245e-08	84.127	51.84	52.644	0.037446	17024000
P35565	Calnexin	Canx	EDSKPKAEEDEILNRSPRNRKPRRE______	AEEDEILNRS(1)PR	582	1	S	___1	P35565	Calnexin OS		23.3351	23.4855	23.21	23.355	22.352	21.909	23.0939	17.5719	0.150434	0.145033	-0.442976	-5.52201	1.1099	1.10576	-1.35941	-45.9505	0.0653591	0.982403	-0.0329965	-0.119623	0.000206708	1	-0.000367483	-0.000550372	0.155969	0.963375	-0.251784	-0.36496	0	1	-5.6296	0	0.000244942	136.33	62.665	88.596	0.013254	274230000
Q2IBC5	Caveolin-2	Cav2	ADVQLFMADDAYSHHSVVDYTDPEKYVDSSQ	ADVQLFMADDAY(0.179)S(0.903)HHS(0.895)VVDY(0.011)T(0.012)DPEK	23	0.895233	S	___2	Q2IBC5	Caveolin-2 OS		20.6213	20.5514	20.4823	20.8	19.8091	NaN	19.0665	19.2664	-0.0699768	0.317726	NaN	0.199852	-1.0497	1.24636	C	1.14858	0.08227	0.963934	-0.0699778	-0.182983	0.0977033	1	0.25311	0.251105	0	1	NaN	0	0.217046	1	0.199851	0.464419	0.00276104	59.429	30.275	50.237	-2.5135	20172000
D3ZYD7		Ccdc88a	AHHKMNAGSPGSEVVTLQQFLEESNKLTSIQ	MNAGS(0.018)PGS(0.064)EVVT(0.918)LQQFLEESNK	1323	0.918153	T	___1	D3ZYD7	Coiled coil domain-containing 88A OS		NaN	20.1516	NaN	NaN	NaN	NaN	NaN	NaN	NaN	NaN	NaN	NaN	MW	NaN	NaN	NaN	0	0.74358	NaN	0	NaN	1	0	NaN	NaN	1	0	NaN	NaN	1	0	NaN	3.46494e-11	152.06	105.93	61.139	-0.80314	2485600
Q7TT49	Serine/threonine-protein kinase MRCK beta	Cdc42bpb	KHSTPSNSSNPSGPPSPNSPHRSQLPLEGLD	HSTPSNSSNPSGPPS(1)PNS(1)PHR	1692	1	S	___1	Q7TT49	Serine/threonine-protein kinase MRCK beta OS		19.028	21.5621	20.2635	20.4251	NaN	19.1114	18.5473	NaN	2.53405	0.161612	NaN	NaN	5.79195	1.11854	MW	C	0	0.734344	2.53405	0	0	0.895498	0.161612	0	0	0.834518	NaN	0	0	0.841401	NaN	0	6.07907e-16	160.09	129.84	149.24	-0.074383	37415000
Q7TT49	Serine/threonine-protein kinase MRCK beta	Cdc42bpb	KHSTPSNSSNPSGPPSPNSPHRSQLPLEGLD	HSTPSNSSNPSGPPS(1)PNS(1)PHR	1692	1	S	___2	Q7TT49	Serine/threonine-protein kinase MRCK beta OS		20.4637	20.6742	21.6747	20.036	18.8994	19.3022	19.5582	19.2604	0.210443	-1.6387	0.402781	-0.297762	1.15704	-3.11385	1.32205	-1.22924	0.103865	0.938123	0.134826	0.237654	1.24754	1	-1.22387	-2.18321	0.0846801	0.975661	0.11122	0.200213	0.141921	1	0.328456	0.342961	6.07907e-16	160.09	129.84	149.24	-0.074383	37415000
Q7TT49	Serine/threonine-protein kinase MRCK beta	Cdc42bpb	TPSNSSNPSGPPSPNSPHRSQLPLEGLDQPA	HSTPSNSSNPSGPPS(1)PNS(1)PHR	1695	1	S	___1	Q7TT49	Serine/threonine-protein kinase MRCK beta OS		20.2774	NaN	18.9587	NaN	NaN	NaN	NaN	NaN	NaN	NaN	NaN	NaN	C	C	NaN	NaN	0	0.734533	NaN	0	0	0.896436	NaN	0	NaN	1	0	NaN	NaN	1	0	NaN	6.07907e-16	160.09	129.84	149.24	-0.074383	33231000
Q7TT49	Serine/threonine-protein kinase MRCK beta	Cdc42bpb	TPSNSSNPSGPPSPNSPHRSQLPLEGLDQPA	HSTPSNSSNPSGPPS(1)PNS(1)PHR	1695	1	S	___2	Q7TT49	Serine/threonine-protein kinase MRCK beta OS		20.4637	20.6742	21.6747	20.036	18.8994	19.3022	19.5582	19.2604	0.210443	-1.6387	0.402781	-0.297762	1.15704	-3.11385	1.32205	-1.22924	0.103865	0.937721	0.134826	0.237654	1.24754	1	-1.22387	-2.18321	0.0846801	0.976239	0.11122	0.200213	0.141921	1	0.328456	0.342961	6.07907e-16	160.09	129.84	149.24	-0.074383	33231000
D3ZV60	Kinesin-like protein	Cenpe	VHLLSELKSLPSEVETLRRELHEKSEELCVI	S(0.001)LPS(0.999)EVET(1)LRR	800	1	T	___2	D3ZV60	Centromere protein E OS		NaN	18.8166	18.28	20.5102	NaN	NaN	NaN	18.1665	NaN	2.23022	NaN	NaN	MW	4.69206	NaN	MW	0	0.805262	NaN	0	0.871307	1	2.23022	2.20235	NaN	1	0	NaN	0	1	NaN	0	0.0102801	88.681	58.509	88.681	0.14735	4586500
A0A0G2JTD7		Clasp1	STKSMSTTGSLQRSRSDIDVNAAASAKSKVS	SRS(1)DIDVNAAASAK	596	0.999774	S	___1	A0A0G2JTD7;F1LNR1;F1LNR0;F1LNQ9;A0A0G2JUI5;A0A1B0GWX9	Cytoplasmic linker-associated protein 1 OS;Cytoplasmic linker-associated protein 1 OS;Cytoplasmic linker-associated protein 1 OS;Cytoplasmic linker-associated protein 1 OS;Cytoplasmic linker-associated protein 1 OS;Cytoplasmic linker-associated protein 1 (		17.9601	19.3626	18.3017	18.1818	19.0458	17.8534	18.1874	18.6804	1.40256	-0.119907	-1.19239	0.492968	2.6437	-1.08666	-2.28531	1.40734	0.58263	0.647615	1.16937	1.23436	0.0994399	1	-0.16012	-0.236302	0	0.999797	-1.1924	0	0.208225	1	0.492968	0.520988	2.58829e-30	182.28	116.59	182.28	-0.079656	9882800
A0A0G2JTD7		Clasp1	LLHNHLKNSSNAGVGSPSNTIGRTPSRHPSS	NSSNAGVGS(0.895)PS(0.095)NT(0.011)IGR	1050	0.894799	S	___1	A0A0G2JTD7;F1LNR1;F1LNR0;F1LNQ9;A0A0G2JUI5;A0A1B0GWS3	Cytoplasmic linker-associated protein 1 OS;Cytoplasmic linker-associated protein 1 OS;Cytoplasmic linker-associated protein 1 OS;Cytoplasmic linker-associated protein 1 OS;Cytoplasmic linker-associated protein 1 OS;Cytoplasmic linker-associated protein 1 (		NaN	20.3092	NaN	NaN	20.9117	20.2288	NaN	NaN	NaN	NaN	-0.682848	NaN	MW	NaN	-1.60531	NaN	0	0.998195	NaN	0	NaN	1	0	NaN	0	0.996786	-0.682848	0	NaN	1	0	NaN	9.3163e-46	194.94	136.67	73.219	-0.40802	5860700
P20272	Cannabinoid receptor 1	Cnr1	FPLTSFRGSPFQEKMTAGDNSPLVPAGDTTN	MT(0.987)AGDNS(0.012)PLVPAGDTTNITEFYNK	63	0.987252	T	___1	P20272	Cannabinoid receptor 1 OS		NaN	23.4675	NaN	22.3065	NaN	22.6394	NaN	21.9435	NaN	NaN	NaN	NaN	MW	MW	MW	MW	0	0.745169	NaN	0	0	0.910553	NaN	0	0	0.842783	NaN	0	0	0.8479	NaN	0	0.0117101	48.579	14.789	48.579	-0.056372	34003000
P63041	Complexin-1	Cplx1	REAEAQAAMEANSEGSLTRPKKAIPPGCGDE	EAEAQAAMEANS(0.129)EGS(0.767)LT(0.104)RPK	93	0.766785	S	___1	P63041	Complexin-1 OS		20.0903	20.065	20.7825	20.2646	19.4577	19.6001	18.1873	19.2771	-0.0253754	-0.517845	0.142441	1.08977	-1.01774	-1.43181	1.10377	2.1284	0.0187459	1	-0.0253754	-0.0483936	0	0.969858	-0.517846	0	0	1	0.14244	0	0.84456	1	1.08977	1.93419	0.000207928	102.36	67.541	85.988	0.3732	14521000
Q63768	Adapter molecule crk	Crk	LLQGQRHGVFLVRDSSTSPGDYVLSVSENSR	DS(0.022)S(0.96)T(0.016)S(0.002)PGDYVLSVSENSR	41	0.960071	S	___1	Q63768	Adapter molecule crk OS		20.6239	NaN	19.2645	NaN	19.0087	NaN	NaN	17.4646	NaN	NaN	NaN	NaN	C	C	C	MW	0	0.731291	NaN	0	0	0.910911	NaN	0	0	1	NaN	0	0	0.936668	NaN	0	1.8782e-148	248.06	195.53	217.67	-0.49113	4224500
Q62950	Dihydropyrimidinase-related protein 1	Crmp1	________MSHQGKKSIPHITSDRLLIRGGR	S(1)IPHITSDR	8	1	S	___1	Q62950	Dihydropyrimidinase-related protein 1 OS		22.0996	22.1699	21.3409	22.7453	21.1663	21.6263	22.0658	22.1147	0.0702972	1.40442	0.459955	0.0489178	1.04993	2.64711	1.3755	1.03449	0.704708	0.667183	0.391308	1.10735	0.984494	1	1.14134	1.92405	0.631606	0.959894	0.394518	1.03438	0.0949626	1	0.559095	0.258955	0.000792129	121.36	66.046	121.36	-0.42613	102520000
Q62950	Dihydropyrimidinase-related protein 1	Crmp1	PRRTGHRIVAPPGGRSNITSLG_________	IVAPPGGRS(0.999)NIT(0.006)S(0.996)LG	566	0.998636	S	___2	Q62950	Dihydropyrimidinase-related protein 1 OS		NaN	NaN	18.9308	18.7224	NaN	NaN	19.7244	21.1274	NaN	-0.208456	NaN	1.40293	NaN	-1.15545	NaN	2.64438	NaN	1	0	NaN	0.377437	1	-0.297241	-0.710511	NaN	1	0	NaN	0.846262	1	0.945272	1.52786	0.00870118	96.673	53.643	96.673	0.54165	11504000
Q62950	Dihydropyrimidinase-related protein 1	Crmp1	GHRIVAPPGGRSNITSLG_____________	IVAPPGGRS(0.997)NIT(0.004)S(0.999)LG	570	0.998804	S	___2	Q62950	Dihydropyrimidinase-related protein 1 OS		NaN	NaN	18.9308	18.7224	NaN	NaN	19.7244	21.1274	NaN	-0.208456	NaN	1.40293	NaN	-1.15545	NaN	2.64438	NaN	1	0	NaN	0.377437	1	-0.297241	-0.710511	NaN	1	0	NaN	0.846262	1	0.945272	1.52786	0.00870118	96.673	53.643	84.62	0.2711	11504000
A0A0G2JT93	Catenin beta-1	Ctnnb1	VRAHQDTQRRTSMGGTQQQFVEGVRMEEIVE	RT(0.001)S(0.032)MGGT(0.968)QQQFVEGVR	556	0.967807	T	___1	A0A0G2JT93;Q9WU82	Catenin (Cadherin associated protein), beta 1, isoform CRA_a OS;Catenin beta-1 OS		NaN	19.7029	18.3431	NaN	NaN	18.0799	17.0506	18.0899	NaN	NaN	NaN	1.0393	MW	C	MW	2.05523	0	0.721291	NaN	0	0	0.931567	NaN	0	0	0.825498	NaN	0	0.731416	1	1.0393	1.66646	9.25825e-12	159.18	118.94	149	-0.082402	25224000
F1M787		Ctnnd2	TAPSSPGVDSVPLQRTGSQHGPQNAAAATFQ	T(0.974)GS(0.026)QHGPQNAAAATFQR	455	0.973585	T	___1	F1M787	Catenin delta-2 OS		20.1488	21.1569	22.5425	17.4685	NaN	19.6042	NaN	20.8197	1.00811	-5.07401	NaN	NaN	2.01127	-33.6844	MW	MW	2.90501	0.51	1.0371	4.55773	0	0.901371	-5.07401	0	0	0.838749	NaN	0	0	0.861205	NaN	0	0.000593231	119.92	68.913	119.92	1.0555	19708000
F1M787		Ctnnd2	SKSGPALPPEGTLARSPSIDSIQKDPREFGW	SGPALPPEGT(0.093)LARS(0.993)PS(0.965)IDS(0.949)IQK	515	0.993271	S	___2	F1M787	Catenin delta-2 OS		20.1803	22.0448	19.4713	21.5927	23.1721	21.9043	19.2353	22.9024	1.86451	2.12141	-1.26781	3.66707	3.64144	4.35119	-2.40796	12.7028	0.126946	0.914636	0.660307	0.336276	0.620186	1	2.12141	1.53512	0	0.872662	-1.92964	0	0	0.89468	3.66707	0	0.00133441	67.168	32.543	51.348	-0.034208	122370000
F1M787		Ctnnd2	SGPALPPEGTLARSPSIDSIQKDPREFGWRD	SPS(1)IDSIQK	517	0.999976	S	___1	F1M787	Catenin delta-2 OS		19.6242	19.971	19.5434	19.4829	19.4101	19.0726	18.1147	19.3118	0.346741	-0.0605183	-0.337502	1.19705	1.27168	-1.04284	-1.26357	2.2927	0.445833	0.73319	0.397535	0.822569	0.417695	1	0.405306	0.789716	0.0554932	0.978231	0.133609	0.14619	0.645414	1	2.1445	1.41787	1.3574e-34	183.85	118.35	172.61	0.99932	177760000
A0A1B0GWS4	Src substrate cortactin	Cttn	KLEEQARAKKQTPPASPSPQPAEDRPPSSPI	KQT(1)PPAS(1)PS(0.999)PQPAEDRPPSSPIYEDAAPLK	123	0.99962	S	___2	A0A1B0GWS4;A0A0G2JZ13;D3ZGE6;Q66HL2	Src substrate cortactin (Fragment) OS;Src substrate cortactin OS;Cortactin, isoform CRA_c OS;Src substrate cortactin OS		21.7808	22.0433	22.4914	23.2252	21.479	21.2635	24.1441	22.111	0.262527	0.733814	-0.215542	-2.03309	1.19958	1.66303	-1.16114	-4.09281	0	0.871066	0.262527	0	0.0288173	1	0.169464	0.0831893	0.0432826	0.985752	-0.281747	-0.123826	2.11195	1	-2.03309	-7.26708	2.23113e-07	74.471	54.401	59.691	-0.25453	257240000
A0A1B0GWS4	Src substrate cortactin	Cttn	EEQARAKKQTPPASPSPQPAEDRPPSSPIYE	KQT(1)PPAS(1)PS(0.999)PQPAEDRPPSSPIYEDAAPLK	125	0.999294	S	___2	A0A1B0GWS4;A0A0G2JZ13;D3ZGE6;Q66HL2	Src substrate cortactin (Fragment) OS;Src substrate cortactin OS;Cortactin, isoform CRA_c OS;Src substrate cortactin OS		21.8912	22.0466	20.5483	21.8188	18.6799	21.3878	22.0603	22.2831	0.155415	1.27045	2.70787	0.222715	1.11374	2.41237	6.53356	1.16693	0.669	0.740667	0.165714	0.806372	0.149324	1	0.658341	0.386337	0	0.813103	2.53358	0	0	0.805087	0.222715	0	8.14561e-10	90.768	64.326	59.691	-0.25453	182000000
A0A1B0GWS4	Src substrate cortactin	Cttn	EEQARAKKQTPPASPSPQPAEDRPPSSPIYE	KQT(1)PPAS(1)PS(0.999)PQPAEDRPPSSPIYEDAAPLK	125	0.999294	S	___3	A0A1B0GWS4;A0A0G2JZ13;D3ZGE6;Q66HL2	Src substrate cortactin (Fragment) OS;Src substrate cortactin OS;Cortactin, isoform CRA_c OS;Src substrate cortactin OS		21.3932	20.985	22.1237	23.1546	NaN	22.6212	21.5405	21.5239	-0.408123	1.03088	NaN	-0.0165768	-1.32696	2.04327	MW	-1.01156	0	0.773862	-0.408124	0	1.12346	1	0.881213	2.05312	0	1	NaN	0	0.164742	1	-0.240436	-0.377868	8.14561e-10	90.768	64.326	59.691	-0.25453	182000000
A0A1B0GWS4	Src substrate cortactin	Cttn	PPASPSPQPAEDRPPSSPIYEDAAPLKAEPS	KQT(0.969)PPAS(0.824)PS(0.212)PQPAEDRPPS(0.928)S(0.052)PIY(0.015)EDAAPLK	135	0.928368	S	___3	A0A1B0GWS4;A0A0G2JZ13;D3ZGE6;Q66HL2	Src substrate cortactin (Fragment) OS;Src substrate cortactin OS;Cortactin, isoform CRA_c OS;Src substrate cortactin OS		NaN	22.2161	21.5872	22.6856	NaN	22.6212	21.3671	NaN	NaN	1.09843	NaN	NaN	MW	2.14122	MW	C	0	0.771732	NaN	0	1.00598	1	0.980187	1.9076	0	1	NaN	0	0	1	NaN	0	8.14561e-10	90.768	64.326	53.262	0.20439	56329000
Q5YLM1	Sn1-specific diacylglycerol lipase alpha	Dagla	SKHSQDTQPLEAALGSGGVTPERPPSAANDE	HS(0.086)QDT(0.136)QPLEAALGS(0.872)GGVT(0.919)PERPPS(0.983)AANDEEEAAGGS(0.004)EGGGVAPR	864	0.871687	S	___3	Q5YLM1	Sn1-specific diacylglycerol lipase alpha OS		19.8267	19.9999	19.769	20.4831	18.8632	20.3069	20.5416	NaN	0.173147	0.714085	1.44365	NaN	1.12752	1.64044	2.72008	C	0	0.862228	0.190243	0	0.823247	1	0.714084	1.72804	2.61069	0.375556	1.44365	8.41286	0	1	NaN	0	0.000767048	49.23	35.341	49.23	0.1595	28251000
Q5YLM1	Sn1-specific diacylglycerol lipase alpha	Dagla	QDTQPLEAALGSGGVTPERPPSAANDEEEAA	HS(0.086)QDT(0.136)QPLEAALGS(0.872)GGVT(0.919)PERPPS(0.983)AANDEEEAAGGS(0.004)EGGGVAPR	868	0.918989	T	___3	Q5YLM1	Sn1-specific diacylglycerol lipase alpha OS		19.8267	19.9999	19.769	20.4831	18.8632	20.3069	20.5416	NaN	0.173147	0.714085	1.44365	NaN	1.12752	1.64044	2.72008	C	0	0.736584	0.190243	0	0.823247	1	0.714084	1.72804	2.61069	0.468	1.44365	8.41286	0	1	NaN	0	0.000305088	49.23	35.341	49.23	0.1595	55183000
Q5YLM1	Sn1-specific diacylglycerol lipase alpha	Dagla	EAALGSGGVTPERPPSAANDEEEAAGGSEGG	HS(0.086)QDT(0.136)QPLEAALGS(0.872)GGVT(0.919)PERPPS(0.983)AANDEEEAAGGS(0.004)EGGGVAPR	874	0.983287	S	___2	Q5YLM1	Sn1-specific diacylglycerol lipase alpha OS		21.0579	21.2709	22.7272	21.4709	19.5767	20.1401	20.7774	21.0474	0.212973	-1.2563	0.563385	0.270031	1.15907	-2.38882	1.47773	1.20583	0.268081	0.8273	0.433936	0.595841	0.516724	1	-0.81074	-1.0728	0.291889	0.962874	0.563385	0.695599	0.0903459	1	0.204171	0.230075	2.17298e-08	59.532	36.118	49.23	0.1595	75206000
Q5YLM1	Sn1-specific diacylglycerol lipase alpha	Dagla	EAALGSGGVTPERPPSAANDEEEAAGGSEGG	HS(0.086)QDT(0.136)QPLEAALGS(0.872)GGVT(0.919)PERPPS(0.983)AANDEEEAAGGS(0.004)EGGGVAPR	874	0.983287	S	___3	Q5YLM1	Sn1-specific diacylglycerol lipase alpha OS		19.8267	19.9999	19.769	20.4831	18.8632	20.3069	20.5416	NaN	0.173147	0.714085	1.44365	NaN	1.12752	1.64044	2.72008	C	0	0.863505	0.190243	0	0.823247	1	0.714084	1.72804	2.61069	0.4215	1.44365	8.41286	0	1	NaN	0	2.17298e-08	59.532	36.118	49.23	0.1595	75206000
Q5YLM1	Sn1-specific diacylglycerol lipase alpha	Dagla	SQECLATDKIRTSTPTGHGASPTKQDDLVIS	T(0.295)S(0.332)T(0.374)PT(0.97)GHGAS(0.028)PT(0.002)KQDDLVISAR	1027	0.969683	T	___2	Q5YLM1	Sn1-specific diacylglycerol lipase alpha OS		NaN	NaN	NaN	NaN	NaN	NaN	20.4545	22.2336	NaN	NaN	NaN	1.77907	NaN	NaN	NaN	3.43205	NaN	1	0	NaN	NaN	1	0	NaN	NaN	1	0	NaN	0	1	1.74926	0	1.96749e-05	114.2	76.56	70.983	-0.4285	16068000
A0A0G2K428	Dynactin subunit 1	Dctn1	RQSQIQVFEDGADTTSPETPDSSASKILKRE	QSQIQVFEDGADT(0.001)T(0.011)S(0.986)PET(0.002)PDSSASK	105	0.986093	S	___1	A0A0G2K428;D4A8U7;P28023	Dynactin subunit 1 OS;Dynactin 1, isoform CRA_a OS;Dynactin subunit 1 OS		20.0676	21.0827	20.133	21.2194	20.4713	20.2963	19.7336	20.0985	1.01508	1.08642	-0.175045	0.364986	2.02101	2.12346	-1.129	1.28787	0	1	0.88123	0	1.04356	1	1.08642	2.40876	0.423449	0.968517	-0.314064	-0.754103	0.887239	1	0.679704	1.48733	2.7646e-16	149.9	85.474	102.29	0.49098	27570000
A0A0G2JUC7	Dynactin subunit 2	Dctn2	TKSSKGSSGGKSTGGTPPDSSLVTYELHSRP	S(0.014)T(0.055)GGT(0.924)PPDS(0.002)S(0.002)LVT(0.002)Y(0.001)ELHSRPEQDK	199	0.92445	T	___1	A0A0G2JUC7;Q6AYH5	Dynactin subunit 2 OS;Dynactin subunit 2 OS		NaN	20.128	19.8521	20.9065	19.6662	19.8452	19.8445	19.9988	NaN	1.05433	0.179039	0.154316	MW	2.07675	1.13213	1.11289	0	0.721468	NaN	0	1.88894	1	0.956386	3.42214	0.0421811	0.987838	-0.0378469	-0.093288	0.322274	1	0.755383	0.733364	4.09091e-05	87.468	51.844	49.186	-0.66566	21682000
A0A0G2K7F5	Disks large homolog 4	Dlg4	RFEAKIHDLREQLMNSSLGSGTASLRSNPKR	EQLMNS(0.952)S(0.048)LGSGTASLR	413	0.952094	S	___2	A0A0G2K7F5;P31016	Disks large homolog 4 OS;Disks large homolog 4 OS		20.2291	19.9515	20.3533	NaN	NaN	18.9807	NaN	NaN	-0.277569	NaN	NaN	NaN	-1.21215	C	MW	NaN	0	0.92183	-0.277569	0	0	0.671673	NaN	0	0	0.901998	NaN	0	NaN	1	0	NaN	1.17193e-25	181.51	99.947	179.66	-0.42522	9038800
A0A0G2K7F5	Disks large homolog 4	Dlg4	FEAKIHDLREQLMNSSLGSGTASLRSNPKRG	EQLMNS(0.025)S(0.978)LGS(0.982)GT(0.015)ASLR	414	0.977727	S	___2	A0A0G2K7F5;P31016	Disks large homolog 4 OS;Disks large homolog 4 OS		19.9352	20.0103	19.4682	19.5596	18.7313	19.8474	17.3725	NaN	0.0751438	0.0914764	1.11614	NaN	1.05347	1.06546	2.16766	C	0.310216	0.792113	0.458388	0.651981	0.00750098	1	-0.0112298	-0.019294	1.58355	0.589143	1.08499	2.98065	0	0.820124	NaN	0	1.41602e-24	174.35	123.21	174.35	-0.46771	35632000
A0A0G2K7F5	Disks large homolog 4	Dlg4	KIHDLREQLMNSSLGSGTASLRSNPKRGFYI	EQLMNS(0.071)S(0.928)LGS(0.986)GT(0.015)AS(0.001)LR	417	0.985598	S	___2	A0A0G2K7F5;P31016	Disks large homolog 4 OS;Disks large homolog 4 OS		19.9352	20.0103	19.4682	19.5596	18.7313	19.8474	17.3725	NaN	0.0751438	0.0914764	1.11614	NaN	1.05347	1.06546	2.16766	C	0.310216	0.791617	0.458388	0.651981	0.00750098	1	-0.0112298	-0.019294	1.58355	0.575442	1.08499	2.98065	0	0.82036	NaN	0	1.67086e-86	215.49	162.49	124.04	-0.82356	35514000
G3V849	Disks large-associated protein 1	Dlgap1	LQIRSHSYLRAVSEVSINRSLDSLDPAGLLT	AVSEVS(1)INR	421	0.999997	S	___2	G3V849;P97836	Discs, large (Drosophila) homolog-associated protein 1, isoform CRA_a OS;Disks large-associated protein 1 OS		NaN	20.4723	18.5412	19.7639	18.7405	18.0964	NaN	19.65	NaN	1.22267	-0.644117	NaN	MW	2.33378	-1.56278	MW	0	0.839256	NaN	0	0.614695	1	0.98547	1.26432	0	1	-0.644117	0	0	0.886069	NaN	0	4.04957e-11	142.23	84.553	122.19	-0.13343	6733600
A0A0G2JUI3	Disks large-associated protein 2	Dlgap2	PPRTTSKPLISVTAQSSTESTQDAYQDSRAQ	PLIS(0.051)VT(0.119)AQS(0.786)S(0.479)T(0.479)ES(0.058)T(0.025)QDAY(0.002)QDSR	557	0.78563	S	___2	A0A0G2JUI3;F1LSL6;P97837	Disks large-associated protein 2 OS;Disks large-associated protein 2 OS;Disks large-associated protein 2 OS		20.1767	20.4659	19.469	19.7161	18.4078	19.6308	NaN	NaN	0.28923	0.247105	1.22296	NaN	1.22199	1.18682	2.33425	NaN	0	0.737679	0.28923	0	0.0941692	1	0.247104	0.252366	0.51073	0.972268	1.22296	1.21881	NaN	1	0	NaN	3.19004e-16	158.5	131.08	50.776	0.18477	8587900
A0A0G2JUI3	Disks large-associated protein 2	Dlgap2	RRLMAAKRAASFRQNSATERADSIEIYIPEA	QNS(0.969)AT(0.618)ERADS(0.411)IEIY(0.002)IPEAQTR	947	0.968989	S	___2	A0A0G2JUI3;F1LSL6;P97837	Disks large-associated protein 2 OS;Disks large-associated protein 2 OS;Disks large-associated protein 2 OS		19.6184	20.0752	NaN	19.557	17.5957	NaN	NaN	NaN	0.45681	NaN	NaN	NaN	1.3725	MW	C	NaN	0.464844	0.733977	0.357097	0.826271	0	0.936021	NaN	0	0	0.789188	NaN	0	NaN	1	0	NaN	0.00033338	90.765	49.443	75.608	0.060975	7392400
D4A559		Dmtn	SRKGAEEEEEEEDDDSEEEIKAIRERQKEEL	KGAEEEEEEEDDDS(1)EEEIK	226	1	S	___1	D4A559;B2GUY4	Dematin actin-binding protein OS;Dematin actin-binding protein OS		24.942	24.6975	23.7761	19.0812	25.0561	24.6632	22.7251	22.7266	-0.244463	-4.69486	-0.392876	0.00145531	-1.18465	-25.8996	-1.31301	1.00101	0.0317549	0.990062	-0.0335089	-0.0735209	0.321557	1	-2.11483	-0.75588	0.571104	0.962822	-0.35339	-0.941805	0.128795	1	0.176683	0.292752	0	387.62	310.38	160.05	0.39369	1021000000
A0A0G2JX56	DnaJ homolog subfamily C member 5	Dnajc5	________MADQRQRSLSTSGESLYHVLGLD	QRS(0.936)LS(0.186)T(0.186)S(0.682)GES(0.008)LY(0.001)HVLGLDK	8	0.936457	S	___1	A0A0G2JX56;P60905	DnaJ (Hsp40) homolog, subfamily C, member 5, isoform CRA_a OS;DnaJ homolog subfamily C member 5 OS		NaN	NaN	NaN	24.9361	24.46	NaN	NaN	NaN	NaN	NaN	NaN	NaN	NaN	MW	C	NaN	NaN	1	0	NaN	0	0.832852	NaN	0	0	0.980381	NaN	0	NaN	1	0	NaN	2.56567e-60	202.18	137.15	71.592	-0.35314	129100000
A0A0G2JX56	DnaJ homolog subfamily C member 5	Dnajc5	______MADQRQRSLSTSGESLYHVLGLDKN	S(0.004)LS(0.99)T(0.023)S(0.566)GES(0.412)LY(0.005)HVLGLDK	10	0.989987	S	___2	A0A0G2JX56;P60905	DnaJ (Hsp40) homolog, subfamily C, member 5, isoform CRA_a OS;DnaJ homolog subfamily C member 5 OS		20.2169	20.2086	19.2196	19.7133	17.8647	19.288	18.2843	18.4343	-0.00831032	0.493731	1.42337	0.150043	-1.00578	1.40808	2.68211	1.1096	0.196326	0.883169	-0.248116	-0.423673	0.224809	1	0.309703	0.485149	1.42634	0.550138	1.13652	2.41411	0.197423	1	0.270244	0.431454	1.01045e-89	219.03	147.52	73.809	0.10675	778490000
D4A0I5		Dnajc6	SGPASAQSTPRRATTSASASPTLRVGEGATF	RAT(0.001)T(0.004)S(0.987)AS(0.266)AS(0.742)PT(0.001)LR	564	0.986637	S	___2	D4A0I5;A0A0G2JY26	DnaJ (Hsp40) homolog, subfamily C, member 6 (Predicted) OS;DnaJ heat shock protein family (Hsp40) member C6 OS		NaN	20.0538	19.9024	19.2774	20.0011	20.353	19.6225	20.8844	NaN	-0.625004	0.351936	1.26194	MW	-1.54222	1.27627	2.39818	0	0.870816	NaN	0	0	0.978956	-1.01714	0	0.139468	0.960589	0.351937	0.362391	0.306547	1	1.06738	0.724466	0.000170889	138.81	86.347	138.81	-0.66312	17291000
D4A0I5		Dnajc6	PQSSMPHSSPQNRPNYNVSFSAMPAGQSDRG	PQS(0.01)S(0.029)MPHS(0.084)S(0.108)PQNRPNY(0.755)NVS(0.011)FS(0.003)AMPAGQSDR	750	0.755492	Y	___1	D4A0I5;A0A0G2JY26	DnaJ (Hsp40) homolog, subfamily C, member 6 (Predicted) OS;DnaJ heat shock protein family (Hsp40) member C6 OS		NaN	NaN	20.5486	NaN	NaN	19.5349	19.7883	NaN	NaN	NaN	NaN	NaN	NaN	C	MW	C	NaN	1	0	NaN	0	1	NaN	0	0	0.796576	NaN	0	0	0.852204	NaN	0	1.01287e-05	67.728	42.505	67.728	-0.23859	5580400
P21575	Dynamin-1	Dnm1	PNRAPPGVPSRSGQASPSRPESPRPPFDL__	S(0.016)GQAS(0.931)PS(0.101)RPES(0.952)PRPPFDL	851	0.931286	S	___1	P21575	Dynamin-1 OS		19.6878	20.8139	20.5932	20.6339	19.3594	20.3275	19.5198	NaN	1.1261	0.0406723	0.968111	NaN	2.18268	1.02859	1.95628	C	0	0.760678	1.1261	0	0	0.956095	0.0406723	0	0	1	0.968112	0	0	1	NaN	0	0.00263762	91.067	63.609	58.712	-0.17211	16110000
F1LRS2		Dock7	RSAVRPASLNLNRSRSLSNSNPDISGTPTSP	S(0.058)RS(0.82)LS(0.671)NS(0.43)NPDIS(0.021)GT(0.001)PTSPDDEVR	904	0.819513	S	___2	F1LRS2;A0A0G2K3H2	Dedicator of cytokinesis 7 OS;Dedicator of cytokinesis 7 OS		18.9557	20.1398	19.3775	19.7504	19.537	19.7217	20.2693	20.894	1.18413	0.372862	0.184732	0.624657	2.27226	1.29492	1.13661	1.54184	1.92615	0.457231	1.18413	5.1466	0.179015	1	0.241597	0.402481	0.352734	0.961783	0.12037	0.50819	0	0.826058	0.624657	0	9.056e-07	108.88	70.638	76.967	0.90659	16797000
P47942	Dihydropyrimidinase-related protein 2	Dpysl2	SPAKQQAPPVRNLHQSGFSLSGAQIDDNIPR	NLHQS(0.983)GFS(0.017)LSGAQIDDNIPR	537	0.982767	S	___1	P47942	Dihydropyrimidinase-related protein 2 OS		20.2948	20.4823	21.2243	21.0751	19.2324	20.3178	21.9531	21.7554	0.187487	-0.149199	1.08542	-0.197683	1.13878	-1.10895	2.12199	-1.14686	0.48078	0.807614	0.145731	0.645391	0.334496	1	1.13436	0.756791	1.33082	0.572732	1.04757	2.4936	0.0740529	1	0.110703	0.177191	6.93327e-10	155.88	121.39	131.37	0.73155	109430000
P47942	Dihydropyrimidinase-related protein 2	Dpysl2	QAPPVRNLHQSGFSLSGAQIDDNIPRRTTQR	NLHQS(0.003)GFS(0.002)LS(0.995)GAQIDDNIPR	542	0.995438	S	___1	P47942	Dihydropyrimidinase-related protein 2 OS		NaN	NaN	NaN	NaN	19.7962	NaN	NaN	19.9502	NaN	NaN	NaN	NaN	NaN	NaN	C	MW	NaN	1	0	NaN	NaN	1	0	NaN	0	1	NaN	0	0	1	NaN	0	5.80031e-05	114.01	78.831	112.26	1.1102	5406200
Q62952	Dihydropyrimidinase-related protein 3	Dpysl3	ARRKMADLHAVPRGMYDGPVFDLTTTPKGGT	GMY(0.96)DGPVFDLT(0.151)T(0.409)T(0.481)PKGGT(0.238)PAGS(0.413)T(0.349)R	499	0.960378	Y	___3	Q62952	Dihydropyrimidinase-related protein 3 OS		21.2377	21.8743	20.5174	20.599	23.0856	19.4297	21.2577	20.0584	0.636583	0.0815601	-3.65587	-1.19929	1.55464	1.05816	-12.6045	-2.29627	0.396454	0.731178	0.844947	0.874319	0.212223	1	-0.560889	-0.510711	0	1	-3.99317	0	0.145501	1	-0.548941	-0.373643	3.21193e-05	89.831	25.833	53.278	3.4358	56592000
Q62952	Dihydropyrimidinase-related protein 3	Dpysl3	HAVPRGMYDGPVFDLTTTPKGGTPAGSTRGS	GMYDGPVFDLT(0.798)T(0.13)T(0.116)PKGGT(0.937)PAGS(0.014)T(0.004)R	507	0.798074	T	___2	Q62952	Dihydropyrimidinase-related protein 3 OS		20.0243	20.3018	20.5098	NaN	NaN	19.8918	18.9553	19.1708	0.27751	NaN	NaN	0.215525	1.2121	C	MW	1.16113	0	0.842588	0.27751	0	0	0.727702	NaN	0	0	1	NaN	0	0	1	0.215525	0	6.15187e-05	91.276	67.549	91.276	-0.11172	20649000
Q62952	Dihydropyrimidinase-related protein 3	Dpysl3	VPRGMYDGPVFDLTTTPKGGTPAGSTRGSPT	GMYDGPVFDLT(0.003)T(0.011)T(0.986)PK	509	0.986267	T	___2	Q62952	Dihydropyrimidinase-related protein 3 OS		NaN	20.5599	NaN	19.9946	20.1205	20.0774	NaN	NaN	NaN	NaN	-0.0430336	NaN	MW	MW	-1.03028	NaN	0	0.851905	NaN	0	0	0.728079	NaN	0	0	1	-0.0430336	0	NaN	1	0	NaN	3.21193e-05	128.71	88.76	128.71	1.3501	69601000
Q62952	Dihydropyrimidinase-related protein 3	Dpysl3	VPRGMYDGPVFDLTTTPKGGTPAGSTRGSPT	GMYDGPVFDLT(0.003)T(0.011)T(0.986)PK	509	0.986267	T	___3	Q62952	Dihydropyrimidinase-related protein 3 OS		20.6943	21.8743	20.5174	20.599	23.0856	21.9124	21.1594	20.0185	1.17999	0.0815601	-1.17313	-1.14082	2.26575	1.05816	-2.255	-2.20506	0.441231	0.71043	1.17999	1.06575	0.212223	1	-0.560889	-0.510711	0	1	-1.56017	0	0.481298	1	-1.20637	-1.05786	3.21193e-05	128.71	88.76	128.71	1.3501	69601000
Q62952	Dihydropyrimidinase-related protein 3	Dpysl3	YDGPVFDLTTTPKGGTPAGSTRGSPTRPNPP	GGT(1)PAGS(0.581)T(0.581)RGS(0.783)PT(0.055)RPNPPVR	514	0.999963	T	___2	Q62952	Dihydropyrimidinase-related protein 3 OS		22.1992	25.0313	24.1942	24.2235	23.7475	24.0984	22.9176	NaN	2.83208	0.0293846	0.350992	NaN	7.121	1.02058	1.27544	C	0.847614	0.554617	2.95117	1.85567	0.218643	1	0.536312	0.520876	0.392553	0.938939	1.41433	0.872663	0	1	NaN	0	3.21193e-05	91.276	67.549	80.061	0.34189	531420000
Q62952	Dihydropyrimidinase-related protein 3	Dpysl3	VFDLTTTPKGGTPAGSTRGSPTRPNPPVRNL	GGT(0.022)PAGS(0.954)T(0.866)RGS(0.156)PT(0.001)RPNPPVR	518	0.954044	S	___2	Q62952	Dihydropyrimidinase-related protein 3 OS		24.0106	22.9479	20.9348	20.8761	22.8366	21.2031	19.4493	19.7927	-1.0627	-0.0587578	-1.63353	0.343451	-2.08884	-1.04157	-3.10271	1.26879	0	0.806555	-1.0627	0	0.203656	1	-0.925558	-0.51175	0.182719	0.951954	-0.746759	-0.461451	0.375342	1	0.751309	0.826859	0.00122973	80.061	47.755	65.454	0.15459	189890000
D3ZMI4	Band 4.1-like protein 1	Epb41l1	RTPTKIKELKPEQETTPRHKQEFLDKPEDVL	ELKPEQET(0.002)T(0.998)PR	489	0.998096	T	___1	D3ZMI4;A0A0G2K0F3;D4A9L5;Q9WTP0;A0A0G2K0B2;D4ACZ4	Band 4.1-like protein 1 OS;Band 4.1-like protein 1 OS;Band 4.1-like protein 1 OS;Band 4.1-like protein 1 OS;Band 4.1-like protein 1 OS;Band 4.1-like protein 1 OS		19.2624	19.5911	18.669	19.9648	17.8891	18.87	18.5228	18.6023	0.328686	1.29584	0.980936	0.0795403	1.25587	2.4552	1.97375	1.05668	0.208717	0.861524	0.405249	0.475809	0.550155	1	0.698676	1.05529	2.15638	0.648267	0.906292	3.83043	0.108832	1	-0.0860262	-0.226714	0.00489233	122.46	42.8	104.94	0.95953	27694000
D3ZMI4	Band 4.1-like protein 1	Epb41l1	DRDWERERRLPSSPASPSPKGTPEKASEAQR	RLPSSPAS(1)PS(1)PK	544	0.999979	S	___2	D3ZMI4;A0A0G2K0F3;D4A9L5;Q9WTP0;A0A0G2K0B2;D4ACZ4	Band 4.1-like protein 1 OS;Band 4.1-like protein 1 OS;Band 4.1-like protein 1 OS;Band 4.1-like protein 1 OS;Band 4.1-like protein 1 OS;Band 4.1-like protein 1 OS		21.9534	21.8628	21.603	22.6638	20.7487	21.0229	21.5757	21.0601	-0.0906067	1.06073	0.274195	-0.515566	-1.06482	2.08599	1.20932	-1.42955	0.206061	0.897838	0.164118	0.402386	0.725738	1	1.08906	1.38397	0.0013933	1	-0.00332514	-0.00378465	0.0570995	1	-0.103333	-0.144988	8.1273e-89	220.16	179.36	196.97	-3.4619	254120000
D3ZMI4	Band 4.1-like protein 1	Epb41l1	DRDWERERRLPSSPASPSPKGTPEKASEAQR	RLPSSPAS(1)PS(1)PK	544	0.999979	S	___3	D3ZMI4;A0A0G2K0F3;D4A9L5;Q9WTP0;A0A0G2K0B2;D4ACZ4	Band 4.1-like protein 1 OS;Band 4.1-like protein 1 OS;Band 4.1-like protein 1 OS;Band 4.1-like protein 1 OS;Band 4.1-like protein 1 OS;Band 4.1-like protein 1 OS		22.4407	23.2718	19.7159	23.1363	20.3896	21.5928	21.2131	23.0195	0.8311	3.42033	1.20314	1.80635	1.77904	10.7059	2.3024	3.49756	0.68271	0.616088	0.831101	1.50439	0.671414	1	3.62981	1.51047	0.372281	0.955955	0.646337	0.78133	0	1	1.80635	0	8.1273e-89	220.16	179.36	196.97	-3.4619	254120000
D3ZMI4	Band 4.1-like protein 1	Epb41l1	DWERERRLPSSPASPSPKGTPEKASEAQRIQ	RLPSSPAS(1)PS(1)PK	546	1	S	___2	D3ZMI4;A0A0G2K0F3;D4A9L5;Q9WTP0;A0A0G2K0B2;D4ACZ4	Band 4.1-like protein 1 OS;Band 4.1-like protein 1 OS;Band 4.1-like protein 1 OS;Band 4.1-like protein 1 OS;Band 4.1-like protein 1 OS;Band 4.1-like protein 1 OS		21.9534	21.8628	21.603	22.6638	20.7487	21.0229	21.5757	21.0601	-0.0906067	1.06073	0.274195	-0.515566	-1.06482	2.08599	1.20932	-1.42955	0.206061	0.898284	0.164118	0.402386	0.725738	1	1.08906	1.38397	0.0013933	1	-0.00332514	-0.00378465	0.0570995	1	-0.103333	-0.144988	9.44708e-106	225.39	169.67	191.89	-0.7188	684630000
D3ZMI4	Band 4.1-like protein 1	Epb41l1	DWERERRLPSSPASPSPKGTPEKASEAQRIQ	RLPSSPAS(1)PS(1)PK	546	1	S	___3	D3ZMI4;A0A0G2K0F3;D4A9L5;Q9WTP0;A0A0G2K0B2;D4ACZ4	Band 4.1-like protein 1 OS;Band 4.1-like protein 1 OS;Band 4.1-like protein 1 OS;Band 4.1-like protein 1 OS;Band 4.1-like protein 1 OS;Band 4.1-like protein 1 OS		22.8317	23.0441	22.5447	23.1626	20.3896	21.5928	19.9757	23.0195	0.212397	0.617918	1.20314	3.04375	1.15861	1.53466	2.3024	8.24632	0.440591	0.733829	0.41891	0.824609	0.209249	1	0.545144	0.491587	0.372281	0.953592	0.646337	0.78133	0	1	3.04375	0	9.44708e-106	225.39	169.67	191.89	-0.7188	684630000
D3ZMI4	Band 4.1-like protein 1	Epb41l1	ERRLPSSPASPSPKGTPEKASEAQRIQDTSR	RLPSSPAS(1)PS(1)PKGT(1)PEK	550	1	T	___3	D3ZMI4;A0A0G2K0F3;D4A9L5;Q9WTP0;A0A0G2K0B2;D4ACZ4	Band 4.1-like protein 1 OS;Band 4.1-like protein 1 OS;Band 4.1-like protein 1 OS;Band 4.1-like protein 1 OS;Band 4.1-like protein 1 OS;Band 4.1-like protein 1 OS		22.8317	23.0441	22.5447	23.1626	20.3896	21.5928	19.9757	23.0195	0.212397	0.617918	1.20314	3.04375	1.15861	1.53466	2.3024	8.24632	0.440591	0.734399	0.41891	0.824609	0.209249	1	0.545144	0.491587	0.372281	0.954772	0.646337	0.78133	0	1	3.04375	0	9.44708e-106	225.39	169.67	220.16	0.76671	596180000
D3ZMI4		Epb41l1	QSFLLDPAQAEARADSSDETDTSFAERSFCL	ADS(0.999)S(0.998)DET(0.002)DT(0.001)SFAER	766	0.998855	S	___2	D3ZMI4;A0A0G2K0F3;D4ACZ4	Band 4.1-like protein 1 OS;Band 4.1-like protein 1 OS;Band 4.1-like protein 1 OS		19.0972	20.1494	19.9051	18.7463	19.9306	19.5771	21.1875	21.4919	1.05222	-1.15876	-0.353477	0.304394	2.07372	-2.23265	-1.27764	1.2349	0.839063	0.556301	1.05222	1.90954	0	0.684323	-0.747645	0	0.478913	0.952245	-0.334669	-0.858309	0.443947	1	0.766563	0.94549	3.33149e-09	91.961	54.361	91.961	-1.2783	22704000
D3ZMI4		Epb41l1	SFLLDPAQAEARADSSDETDTSFAERSFCLH	ADS(0.999)S(0.998)DET(0.002)DT(0.001)SFAER	767	0.998018	S	___2	D3ZMI4;A0A0G2K0F3;D4ACZ4	Band 4.1-like protein 1 OS;Band 4.1-like protein 1 OS;Band 4.1-like protein 1 OS		19.0972	20.1494	19.9051	18.7463	19.9306	19.5771	21.1875	21.4919	1.05222	-1.15876	-0.353477	0.304394	2.07372	-2.23265	-1.27764	1.2349	0.839063	0.554697	1.05222	1.90954	0	0.685002	-0.747645	0	0.478913	0.953515	-0.334669	-0.858309	0.443947	1	0.766563	0.94549	3.33149e-09	91.961	54.361	91.961	-1.2783	22704000
D3ZMI4	Band 4.1-like protein 1	Epb41l1	EEKVKPPRPRAPESDTGDEDQDQERDAVFLK	APES(1)DT(1)GDEDQDQERDAVFLKDNHLAIER	1252	1	T	___1	D3ZMI4;A0A0G2K0F3;D4A9L5;Q9WTP0;A0A0G2K0B2	Band 4.1-like protein 1 OS;Band 4.1-like protein 1 OS;Band 4.1-like protein 1 OS;Band 4.1-like protein 1 OS;Band 4.1-like protein 1 OS		19.591	NaN	20.3267	NaN	19.2232	19.9719	17.781	19.3284	NaN	NaN	0.748762	1.54732	C	C	1.68035	2.92274	0	0.723837	NaN	0	0	0.932503	NaN	0	0.875718	0.953094	0.748761	1.85112	0	0.832079	1.54732	0	0.000573406	98.443	73.55	45.489	-2.1765	189550000
D3ZMI4	Band 4.1-like protein 1	Epb41l1	FEDFSRSLPELDRDKSDSETEGLVFARDLKG	SLPELDRDKS(1)DS(0.988)ET(0.013)EGLVFAR	1320	0.99968	S	___2	D3ZMI4;A0A0G2K0F3;D4A9L5;Q9WTP0;A0A0G2K0B2	Band 4.1-like protein 1 OS;Band 4.1-like protein 1 OS;Band 4.1-like protein 1 OS;Band 4.1-like protein 1 OS;Band 4.1-like protein 1 OS		27.3741	26.9952	28.1053	26.479	26.3351	26.7902	26.1642	26.1778	-0.378918	-1.62636	0.455044	0.0135765	-1.30037	-3.08733	1.37082	1.00945	0.36713	0.728434	-1.89459	-0.839322	0.469493	1	-0.764808	-0.949616	0.648156	0.965258	3.12692	1.3713	0.207556	1	-1.21584	-0.513807	0.000109903	112.57	78.428	112.57	-2.3647	4216300000
D3ZMI4	Band 4.1-like protein 1	Epb41l1	DFSRSLPELDRDKSDSETEGLVFARDLKGPS	S(0.001)LPELDRDKS(0.997)DS(0.991)ET(0.012)EGLVFAR	1322	0.990644	S	___2	D3ZMI4;A0A0G2K0F3;D4A9L5;Q9WTP0;A0A0G2K0B2	Band 4.1-like protein 1 OS;Band 4.1-like protein 1 OS;Band 4.1-like protein 1 OS;Band 4.1-like protein 1 OS;Band 4.1-like protein 1 OS		27.3741	26.9952	28.1053	26.479	26.417	26.4407	26.1642	26.1778	-0.378918	-1.62636	0.0236397	0.0135765	-1.30037	-3.08733	1.01652	1.00945	0.36713	0.729011	-1.89459	-0.839322	0.469493	1	-0.764808	-0.949616	0.0851537	0.973175	-0.815777	-0.238267	0.207556	1	-1.21584	-0.513807	0.000109903	112.57	78.428	99.93	-0.42755	3865200000
D3ZMI4	Band 4.1-like protein 1	Epb41l1	SRSLPELDRDKSDSETEGLVFARDLKGPSSQ	S(0.038)LPELDRDKS(0.771)DS(0.225)ET(0.966)EGLVFAR	1324	0.966139	T	___2	D3ZMI4;A0A0G2K0F3;D4A9L5;Q9WTP0;A0A0G2K0B2	Band 4.1-like protein 1 OS;Band 4.1-like protein 1 OS;Band 4.1-like protein 1 OS;Band 4.1-like protein 1 OS;Band 4.1-like protein 1 OS		23.3847	24.3152	23.8217	20.5815	22.7194	24.0563	22.9341	NaN	0.930513	-3.24024	1.33684	NaN	1.90595	-9.44951	2.52597	C	0	0.819858	0.784072	0	0.967121	1	-3.19344	-2.11988	0.366805	0.949179	1.33684	0.914605	0	1	NaN	0	0.00195347	80.596	54.358	54.764	0.16995	570250000
D3ZMI4	Band 4.1-like protein 1	Epb41l1	SETEGLVFARDLKGPSSQEDESGGIEDSPDR	DLKGPS(0.997)S(0.997)QEDES(0.005)GGIEDSPDR	1337	0.997188	S	___1	D3ZMI4;A0A0G2K0F3;D4A9L5;Q9WTP0;A0A0G2K0B2	Band 4.1-like protein 1 OS;Band 4.1-like protein 1 OS;Band 4.1-like protein 1 OS;Band 4.1-like protein 1 OS;Band 4.1-like protein 1 OS		20.2212	NaN	NaN	NaN	NaN	NaN	NaN	NaN	NaN	NaN	NaN	NaN	C	NaN	NaN	NaN	0	0.981154	NaN	0	NaN	1	0	NaN	NaN	1	0	NaN	NaN	1	0	NaN	0.000773542	100.42	61.759	60.332	-0.96315	2466500
A0A0G2K1Q9		Epb41l3	AAKQLEYQQFEDDKLSQKSSSSKLSRSPLKI	QLEYQQFEDDKLS(1)QK	91	1	S	___3	A0A0G2K1Q9;Q9JMB3;A3E0T0;G3V874	Erythrocyte membrane protein band 4.1-like 3 OS;Erythrocyte membrane protein band 4.1-like 3 OS;Erythrocyte membrane protein band 4.1-like 3 OS;Erythrocyte membrane protein band 4.1-like 3 OS		21.7387	22.068	21.3679	22.655	21.6756	22.0851	22.1218	21.9431	0.329264	1.28708	0.409504	-0.178684	1.25637	2.44034	1.32823	-1.13185	0.656041	0.653027	0.568287	1.21279	0.730616	1	0.952733	1.36626	0.0184084	0.996649	-0.0255044	-0.0454936	0.180187	1	0.478873	0.441019	0.000102023	110.74	78.917	86.699	-2.5228	165730000
A0A0G2K1Q9		Epb41l3	QLEYQQFEDDKLSQKSSSSKLSRSPLKIVKR	QLEYQQFEDDKLS(0.373)QKS(0.813)S(0.618)S(0.604)S(0.592)K	94	0.812842	S	___2	A0A0G2K1Q9;Q9JMB3;A3E0T0;G3V874	Erythrocyte membrane protein band 4.1-like 3 OS;Erythrocyte membrane protein band 4.1-like 3 OS;Erythrocyte membrane protein band 4.1-like 3 OS;Erythrocyte membrane protein band 4.1-like 3 OS		NaN	22.4147	22.3835	22.3193	22.2862	22.6511	22.1585	22.4323	NaN	-0.0641956	0.364855	0.273817	MW	-1.0455	1.28775	1.209	0	0.858712	NaN	0	0.042293	1	-0.0641966	-0.109347	0	0.815552	0.364855	0	0.441072	1	0.641303	0.885738	0.000102023	110.74	78.917	55.782	0.3813	152840000
A0A0G2K1Q9		Epb41l3	YQQFEDDKLSQKSSSSKLSRSPLKIVKRPKS	QLEYQQFEDDKLS(0.74)QKS(0.302)S(0.505)S(0.505)S(0.946)K	97	0.946417	S	___2	A0A0G2K1Q9;Q9JMB3;A3E0T0;G3V874	Erythrocyte membrane protein band 4.1-like 3 OS;Erythrocyte membrane protein band 4.1-like 3 OS;Erythrocyte membrane protein band 4.1-like 3 OS;Erythrocyte membrane protein band 4.1-like 3 OS		22.1932	20.6133	22.0037	NaN	18.8675	18.203	NaN	18.4631	-1.57992	NaN	-0.664494	NaN	-2.98953	C	-1.58501	MW	0.492933	0.690492	-1.5861	-1.10242	0	0.681113	NaN	0	1.11472	0.861787	-0.664494	-2.24809	0	0.823199	NaN	0	0.00157656	81.606	60.822	46.701	-2.2253	69079000
A0A0G2K1Q9		Epb41l3	YQQFEDDKLSQKSSSSKLSRSPLKIVKRPKS	QLEYQQFEDDKLS(0.74)QKS(0.302)S(0.505)S(0.505)S(0.946)K	97	0.946417	S	___3	A0A0G2K1Q9;Q9JMB3;A3E0T0;G3V874	Erythrocyte membrane protein band 4.1-like 3 OS;Erythrocyte membrane protein band 4.1-like 3 OS;Erythrocyte membrane protein band 4.1-like 3 OS;Erythrocyte membrane protein band 4.1-like 3 OS		NaN	NaN	20.6871	22.725	21.6756	21.1714	NaN	22.0219	NaN	2.03793	-0.50425	NaN	NaN	4.10656	-1.41839	MW	NaN	1	0	NaN	0	0.702939	2.03793	0	0	1	-0.705322	0	0	1	NaN	0	0.00157656	81.606	60.822	46.701	-2.2253	69079000
A0A0G2K1Q9		Epb41l3	DSERTDTAADGETSATESDQEEDAELKAQEL	TDT(0.001)AADGET(0.132)S(0.865)AT(0.868)ES(0.134)DQEEDAELK	540	0.867849	T	___2	A0A0G2K1Q9;Q9JMB3;G3V874	Erythrocyte membrane protein band 4.1-like 3 OS;Erythrocyte membrane protein band 4.1-like 3 OS;Erythrocyte membrane protein band 4.1-like 3 OS		19.7205	21.6016	19.0742	18.8736	NaN	19.9757	NaN	20.7532	1.88111	-0.200649	NaN	NaN	3.68358	-1.14922	MW	MW	0	0.818923	1.83567	0	0.139458	1	-0.172826	-0.315432	0	1	NaN	0	0	1	NaN	0	3.02277e-10	132.6	88.511	93.583	-0.26539	126510000
A0A0G2K774	Ermin	Ermn	SPLKEESLAREDSPLSSPSSQPGTPDEQLVL	EES(0.172)LAREDS(0.826)PLS(0.819)S(0.122)PS(0.03)S(0.03)QPGT(0.001)PDEQLVLGK	227	0.818511	S	___2	A0A0G2K774;Q5RJL0	Ermin OS;Ermin OS		21.607	21.6066	22.8179	NaN	23.6884	22.4082	21.3228	21.602	-0.000406265	NaN	-1.28016	0.279261	-1.00028	C	-2.42866	1.21357	0	0.910805	-0.000406265	0	0	0.675328	NaN	0	0.757895	0.968351	-1.28016	-1.77999	0.311725	1	0.49818	0.661863	3.00521e-11	97.593	73.41	56.648	-1.4347	81321000
A0A0G2K774	Ermin	Ermn	KEESLAREDSPLSSPSSQPGTPDEQLVLGKK	EDSPLSS(0.021)PS(0.798)S(0.183)QPGT(0.998)PDEQLVLGK	230	0.798171	S	___2	A0A0G2K774;Q5RJL0	Ermin OS;Ermin OS		19.0224	19.07	19.6718	NaN	NaN	18.3633	17.679	17.7708	0.0475941	NaN	NaN	0.0918427	1.03354	C	MW	1.06573	0	0.913868	0.0475941	0	0	0.671324	NaN	0	0	0.902544	NaN	0	0	0.819418	0.0918427	0	1.69821e-06	114.49	80.82	114.49	2.0327	4611100
A0A0G2K527	ARF GTPase-activating protein GIT1	Git1	SARNQSDLDDQHDYDSVASDEDTDQEPLPSA	NQS(0.019)DLDDQHDY(0.038)DS(0.945)VAS(0.99)DEDT(0.008)DQEPLPSAGATR	376	0.944874	S	___2	A0A0G2K527;Q9Z272	ARF GTPase-activating protein GIT1 OS;ARF GTPase-activating protein GIT1 OS		22.8406	23.3409	23.0186	23.1575	22.6156	22.7658	21.6943	NaN	0.500231	0.138941	0.150202	NaN	1.41444	1.1011	1.10972	C	0	0.866532	0.50023	0	0.614764	1	0.138942	0.752059	0.0627914	0.978392	-0.102488	-0.156358	0	0.827976	NaN	0	8.82333e-09	75.78	49.507	75.78	0.82615	112920000
A0A0G2K527	ARF GTPase-activating protein GIT1	Git1	NQSDLDDQHDYDSVASDEDTDQEPLPSAGAT	NQSDLDDQHDY(0.001)DS(0.004)VAS(0.994)DEDT(0.001)DQEPLPSAGATR	379	0.993975	S	___3	A0A0G2K527;Q9Z272	ARF GTPase-activating protein GIT1 OS;ARF GTPase-activating protein GIT1 OS		20.6148	21.209	NaN	NaN	20.0973	NaN	NaN	19.6714	0.594116	NaN	NaN	NaN	1.50955	NaN	C	MW	0	0.794455	0.594116	0	NaN	1	0	NaN	0	1	NaN	0	0	1	NaN	0	2.84364e-17	98.727	75.333	98.349	0.1048	412010000
A0A0G2K527	ARF GTPase-activating protein GIT1	Git1	LDDQHDYDSVASDEDTDQEPLPSAGATRNNR	NQS(0.128)DLDDQHDY(0.494)DS(0.473)VAS(0.908)DEDT(0.992)DQEPLPS(0.002)AGAT(0.002)R	383	0.992444	T	___1	A0A0G2K527;Q9Z272	ARF GTPase-activating protein GIT1 OS;ARF GTPase-activating protein GIT1 OS		23.5379	NaN	NaN	NaN	NaN	23.3641	NaN	NaN	NaN	NaN	NaN	NaN	C	NaN	MW	NaN	0	0.729104	NaN	0	NaN	1	0	NaN	0	0.834752	NaN	0	NaN	1	0	NaN	7.4321e-08	73.616	56.653	47.96	0.73426	74371000
A0A0G2K527	ARF GTPase-activating protein GIT1	Git1	LDDQHDYDSVASDEDTDQEPLPSAGATRNNR	NQS(0.128)DLDDQHDY(0.494)DS(0.473)VAS(0.908)DEDT(0.992)DQEPLPS(0.002)AGAT(0.002)R	383	0.992444	T	___2	A0A0G2K527;Q9Z272	ARF GTPase-activating protein GIT1 OS;ARF GTPase-activating protein GIT1 OS		23.1218	NaN	NaN	NaN	22.2907	NaN	NaN	NaN	NaN	NaN	NaN	NaN	C	NaN	C	NaN	0	0.818459	NaN	0	NaN	1	0	NaN	0	1	NaN	0	NaN	1	0	NaN	7.4321e-08	73.616	56.653	47.96	0.73426	74371000
A0A0G2K527	ARF GTPase-activating protein GIT1	Git1	LDDQHDYDSVASDEDTDQEPLPSAGATRNNR	NQS(0.128)DLDDQHDY(0.494)DS(0.473)VAS(0.908)DEDT(0.992)DQEPLPS(0.002)AGAT(0.002)R	383	0.992444	T	___3	A0A0G2K527;Q9Z272	ARF GTPase-activating protein GIT1 OS;ARF GTPase-activating protein GIT1 OS		20.6148	21.209	NaN	NaN	20.0973	NaN	NaN	19.6714	0.594116	NaN	NaN	NaN	1.50955	NaN	C	MW	0	0.882199	0.594116	0	NaN	1	0	NaN	0	1	NaN	0	0	1	NaN	0	7.4321e-08	73.616	56.653	47.96	0.73426	74371000
P08050	Gap junction alpha-1 protein	Gja1	WANYSAEQNRMGQAGSTISNSHAQPFDFPDD	MGQAGS(0.978)T(0.98)IS(0.933)NS(0.109)HAQPFDFPDDNQNAK	325	0.97802	S	___2	P08050	Gap junction alpha-1 protein OS		23.9609	24.2785	24.9856	23.495	23.7693	NaN	22.0376	NaN	0.31752	-1.49068	NaN	NaN	1.24619	-2.81021	C	C	0.471366	0.733385	0.393224	0.852176	0	0.666447	-1.49068	0	0	1	NaN	0	0	1	NaN	0	5.23126e-05	82.302	51.42	64.767	-0.33288	238360000
P08050	Gap junction alpha-1 protein	Gja1	WANYSAEQNRMGQAGSTISNSHAQPFDFPDD	MGQAGS(0.978)T(0.98)IS(0.933)NS(0.109)HAQPFDFPDDNQNAK	325	0.97802	S	___3	P08050	Gap junction alpha-1 protein OS		19.5	20.0253	20.8876	19.4068	NaN	NaN	NaN	NaN	0.525311	-1.48079	NaN	NaN	1.43924	-2.79102	NaN	NaN	0.387735	0.740362	0.507992	0.80473	0.427377	1	-1.48079	-1.05497	NaN	1	0	NaN	NaN	1	0	NaN	5.23126e-05	82.302	51.42	64.767	-0.33288	238360000
P08050	Gap junction alpha-1 protein	Gja1	ANYSAEQNRMGQAGSTISNSHAQPFDFPDDN	MGQAGS(0.978)T(0.98)IS(0.933)NS(0.109)HAQPFDFPDDNQNAK	326	0.980233	T	___3	P08050	Gap junction alpha-1 protein OS		19.5	20.0253	20.8876	19.4068	NaN	NaN	NaN	NaN	0.525311	-1.48079	NaN	NaN	1.43924	-2.79102	NaN	NaN	0.387735	0.740897	0.507992	0.80473	0.427377	1	-1.48079	-1.05497	NaN	1	0	NaN	NaN	1	0	NaN	5.23126e-05	82.302	51.42	64.767	-0.33288	289590000
P08050	Gap junction alpha-1 protein	Gja1	YSAEQNRMGQAGSTISNSHAQPFDFPDDNQN	MGQAGS(0.978)T(0.98)IS(0.933)NS(0.109)HAQPFDFPDDNQNAK	328	0.93307	S	___3	P08050	Gap junction alpha-1 protein OS		19.5	20.0253	20.8876	19.4068	NaN	NaN	NaN	NaN	0.525311	-1.48079	NaN	NaN	1.43924	-2.79102	NaN	NaN	0.387735	0.739827	0.507992	0.80473	0.427377	1	-1.48079	-1.05497	NaN	1	0	NaN	NaN	1	0	NaN	1.13223e-07	98.299	67.232	64.767	-0.33288	225850000
P08050	Gap junction alpha-1 protein	Gja1	LQPLAIVDQRPSSRASSRASSRPRPDDLEI_	VAAGHELQPLAIVDQRPS(0.333)S(0.732)RAS(0.968)S(0.968)R	368	0.96758	S	___2	P08050	Gap junction alpha-1 protein OS		21.6259	18.5615	20.2337	22.7116	21.4762	20.3124	21.2239	20.71	-3.06439	2.47792	-1.16371	-0.513908	-8.36514	5.57094	-2.24033	-1.42791	0	0.84893	-1.67758	0	0.425969	1	2.47792	1.0828	0.373285	0.951612	-1.18809	-0.857848	0.0966952	1	0.223415	0.241024	0.000108562	82.406	58.495	58.796	0.13852	152680000
G3V7U1	Metabotropic glutamate receptor 1	Grm1	VEEEDNTPSAHFSPPSSPSMVVHRRGPPVAT	TLYNVEEEDNTPS(0.001)AHFS(0.238)PPS(0.762)S(0.762)PS(0.238)MVVHR	972	0.761721	S	___2	G3V7U1;P23385	Glutamate receptor, metabotropic 1, isoform CRA_b OS;Metabotropic glutamate receptor 1 OS		NaN	NaN	NaN	NaN	NaN	NaN	20.4627	NaN	NaN	NaN	NaN	NaN	NaN	NaN	NaN	C	NaN	1	0	NaN	NaN	1	0	NaN	NaN	1	0	NaN	0	0.885519	NaN	0	3.26233e-16	115.84	95.127	115.84	0.79597	6727200
G3V7U1	Metabotropic glutamate receptor 1	Grm1	EEEDNTPSAHFSPPSSPSMVVHRRGPPVATT	TLYNVEEEDNTPS(0.001)AHFS(0.238)PPS(0.762)S(0.762)PS(0.238)MVVHR	973	0.761721	S	___2	G3V7U1;P23385	Glutamate receptor, metabotropic 1, isoform CRA_b OS;Metabotropic glutamate receptor 1 OS		NaN	NaN	NaN	NaN	NaN	NaN	20.4627	NaN	NaN	NaN	NaN	NaN	NaN	NaN	NaN	C	NaN	1	0	NaN	NaN	1	0	NaN	NaN	1	0	NaN	0	0.885794	NaN	0	3.26233e-16	115.84	95.127	115.84	0.79597	6727200
A0A0G2QC41		Hdac6	MDGYCMFNHLAVAARYAQKKHRIQRILIVDW	SLMDGYCMFNHLAVAARY(1)AQK	236	0.999974	Y	___1	A0A0G2QC41;D3ZVD8	Histone deacetylase 6 OS;Histone deacetylase 6 OS		21.2616	21.4554	21.9923	22.1009	23.0885	21.7211	22.1164	20.9398	0.193821	0.108557	-1.36738	-1.17654	1.14379	1.07815	-2.58002	-2.26034	0.588903	0.651148	0.921391	1.15363	0.0964564	1	0.108558	0.227251	0.468291	0.961868	-2.21702	-1.0764	0.269569	1	-1.07117	-0.651818	0.00509016	67.645	6.6949	67.645	1.0998	88353000
Q9WVE9	Intersectin-1	Itsn1	VISSSSADQRLPEEPSSEDEQQVEKKLPVTF	SGSGMSVIS(0.001)S(0.002)S(0.002)S(0.002)ADQRLPEEPS(0.845)S(0.149)EDEQQVEK	334	0.844515	S	___1	Q9WVE9	Intersectin-1 OS		19.9958	19.8599	20.0708	NaN	19.2576	19.1714	NaN	NaN	-0.135868	NaN	-0.0862732	NaN	-1.09875	C	-1.06162	NaN	0	0.726316	-0.135868	0	0	0.948447	NaN	0	0.0990229	0.97452	-0.0862732	-0.219565	NaN	1	0	NaN	1.96386e-184	264.31	213.18	57.688	-1.1389	12887000
D3ZWH2		Jph3	LTFSPPQKSLPVALESDEETGDELKSSTGSA	SLPVALES(0.996)DEET(0.004)GDELK	711	0.996118	S	___1	D3ZWH2	Junctophilin OS		19.2026	19.1728	19.1326	19.278	NaN	NaN	NaN	19.1856	-0.029789	0.145391	NaN	NaN	-1.02086	1.10603	NaN	MW	0.0603191	0.987351	0.0220922	0.0973337	0.0649543	1	0.145392	0.174562	NaN	1	0	NaN	0	0.966157	NaN	0	1.10825e-22	150.28	118.6	107.51	-0.41324	7462200
F1M8L1	Kinesin-like protein;Kinesin-like protein KIF2A	Kif2a	EQSSSAQQNGSVSDISPVQAAKKEFGPPSRR	ARPSQLPEQSSSAQQNGSVS(0.001)DIS(0.999)PVQAAK	139	0.999247	S	___1	F1M8L1;Q9WV63	Kinesin-like protein OS;Kinesin-like protein KIF2A OS		19.7466	19.6705	20.2873	18.9518	19.3225	19.3661	19.0997	17.9426	-0.0760918	-1.33545	0.0435638	-1.15714	-1.05416	-2.52354	1.03066	-2.23015	0.0267259	0.992454	0.0383943	0.0670996	1.38874	1	-1.18859	-2.6755	0	1	0.235102	0	0	1	-0.740597	0	1.0106e-11	101.08	79.828	101.08	0.24667	14160000
F1M392		Limch1	PSPDVVLRGSSDGRGSDSESDLPHRKLPDVK	GS(0.001)S(0.004)DGRGS(0.996)DS(0.999)ES(0.001)DLPHR	231	0.995641	S	___2	F1M392	LIM and calponin homology domains 1 OS		19.9052	20.7935	21.8877	20.5837	19.5749	20.4966	21.4068	20.4146	0.888363	-1.30398	0.921656	-0.992161	1.85107	-2.46909	1.89429	-1.98916	0.698892	0.601398	0.888363	1.5553	0.650211	1	-1.30398	-1.53614	0	0.875227	0.921657	0	1.3165	1	-0.992161	-3.0415	1.72047e-18	171	136.27	95.195	1.606	69177000
F1M392		Limch1	PDVVLRGSSDGRGSDSESDLPHRKLPDVKKD	GS(0.001)S(0.004)DGRGS(0.996)DS(0.999)ES(0.001)DLPHR	233	0.999358	S	___2	F1M392	LIM and calponin homology domains 1 OS		19.9052	20.7935	21.8877	20.5837	20.0193	20.4966	21.4068	20.4146	0.888363	-1.30398	0.47731	-0.992161	1.85107	-2.46909	1.39215	-1.98916	0.698892	0.600324	0.888363	1.5553	0.650211	1	-1.30398	-1.53614	0.238683	0.969489	0.477311	0.579692	1.3165	1	-0.992161	-3.0415	0.000106556	113.73	95.197	95.195	1.606	35995000
M9MMM9	Microtubule-actin cross-linking factor 1	Macf1	QAESNKAFLAELEQNSPKIQKVKEALAGLLE	AFLAELEQNS(1)PK	2382	1	S	___1	M9MMM9;A0A0G2JU82;A0A0G2JWA8;A0A0G2K9T4;D3ZHV2	Microtubule-actin cross-linking factor 1 OS;Microtubule-actin cross-linking factor 1 OS;Microtubule-actin cross-linking factor 1 OS;Microtubule-actin cross-linking factor 1 OS;Microtubule-actin cross-linking factor 1 OS		20.1596	20.4523	19.3167	20.9228	20.3931	20.1997	18.2365	18.2762	0.292763	1.60609	-0.193378	0.0396061	1.22498	3.04426	-1.14344	1.02783	0.818185	0.691075	0.22139	0.982649	0.805387	1	1.82929	1.70564	0.0762247	0.984049	-0.0946519	-0.179401	0.12705	1	0.177021	0.29541	4.03763e-78	215.87	160.76	135.86	0.11176	22887000
A0A0G2K5C6	Microtubule-associated protein 1A;MAP1A heavy chain;MAP1 light chain LC2	Map1a	AAPPAAVSGHRELALSSPEDLTQDFEELKRE	ELALS(1)S(1)PEDLTQDFEELKR	764	1	S	___1	A0A0G2K5C6;G3V7U2;P34926	Microtubule-associated protein 1A OS;Microtubule-associated protein 1 A, isoform CRA_c OS;Microtubule-associated protein 1A OS		NaN	NaN	NaN	19.2677	NaN	18.7369	NaN	NaN	NaN	NaN	NaN	NaN	NaN	MW	MW	NaN	NaN	1	0	NaN	0	0.849184	NaN	0	0	1	NaN	0	NaN	1	0	NaN	2.27031e-21	173.19	124.96	173.19	-0.89116	2412700000
A0A0G2K5C6	Microtubule-associated protein 1A;MAP1A heavy chain;MAP1 light chain LC2	Map1a	GLDYVPSAGTISPTSSLEEDKGFKSPPCEDF	TEATQGLDYVPS(0.001)AGT(0.01)IS(0.875)PT(0.579)S(0.645)S(0.89)LEEDK	1136	0.889909	S	___2	A0A0G2K5C6;G3V7U2;P34926	Microtubule-associated protein 1A OS;Microtubule-associated protein 1 A, isoform CRA_c OS;Microtubule-associated protein 1A OS		24.5283	24.6448	18.6137	26.0545	NaN	24.1837	21.7409	22.1607	0.116446	7.44078	NaN	0.419752	1.08406	173.739	MW	1.3377	0	0.864453	0.303093	0	0	0.686079	7.44078	0	0	0.806061	NaN	0	0	0.814042	0.419752	0	2.65943e-20	150.72	121.89	91.733	0.91559	215170000
A0A0G2K5C6	Microtubule-associated protein 1A;MAP1A heavy chain;MAP1 light chain LC2	Map1a	LSPDDSTVKMASPPPSGPPSAAHTPFHQSPV	MAS(1)PPPS(0.997)GPPS(0.988)AAHT(0.178)PFHQS(0.837)PVEDK	1232	0.996712	S	___3	A0A0G2K5C6;G3V7U2;P34926	Microtubule-associated protein 1A OS;Microtubule-associated protein 1 A, isoform CRA_c OS;Microtubule-associated protein 1A OS		20.9122	21.6222	22.1439	21.6111	20.4818	NaN	NaN	NaN	0.710032	-0.532793	NaN	NaN	1.63584	-1.44673	C	NaN	0.632223	0.652	0.696356	1.16784	0.358733	1	-0.575185	-0.772763	0	1	NaN	0	NaN	1	0	NaN	0.00183748	61.537	36.919	51.526	0.086973	44083000
A0A0G2K5C6	Microtubule-associated protein 1A;MAP1A heavy chain;MAP1 light chain LC2	Map1a	DSTVKMASPPPSGPPSAAHTPFHQSPVEDKS	MAS(1)PPPS(0.997)GPPS(0.988)AAHT(0.178)PFHQS(0.837)PVEDK	1236	0.988262	S	___2	A0A0G2K5C6;G3V7U2;P34926	Microtubule-associated protein 1A OS;Microtubule-associated protein 1 A, isoform CRA_c OS;Microtubule-associated protein 1A OS		NaN	NaN	NaN	22.5661	NaN	NaN	NaN	NaN	NaN	NaN	NaN	NaN	NaN	MW	NaN	NaN	NaN	1	0	NaN	0	0.685207	NaN	0	NaN	1	0	NaN	NaN	1	0	NaN	3.46802e-05	82.406	48.19	51.526	0.086973	106030000
A0A0G2K5C6	Microtubule-associated protein 1A;MAP1A heavy chain;MAP1 light chain LC2	Map1a	GGSFSHSALSVDRKHSPGEITGPGGHFMTSD	KHS(1)PGEITGPGGHFMTSDSSLTK	1518	0.999986	S	___1	A0A0G2K5C6;G3V7U2;P34926	Microtubule-associated protein 1A OS;Microtubule-associated protein 1 A, isoform CRA_c OS;Microtubule-associated protein 1A OS		20.0228	21.4878	20.0935	19.347	19.6202	19.3329	19.8204	18.6935	1.46496	-0.746525	-0.287268	-1.12685	2.76056	-1.67775	-1.22033	-2.18381	0.954331	0.536657	1.42026	1.93392	0.645588	1	-0.668469	-1.2375	0	1	-0.287268	0	0	1	-1.12685	0	7.04895e-06	103.59	79.367	103.59	0.28141	18647000
A0A0G2K5C6	Microtubule-associated protein 1A;MAP1A heavy chain;MAP1 light chain LC2	Map1a	RDRAQERRDSEEKDKSLELRDRTPEEKDRIL	DKS(1)LELR	1691	1	S	___1	A0A0G2K5C6;G3V7U2;P34926	Microtubule-associated protein 1A OS;Microtubule-associated protein 1 A, isoform CRA_c OS;Microtubule-associated protein 1A OS		18.8958	19.0148	17.8736	19.229	19.266	19.2907	16.797	16.7448	0.118988	1.35539	0.0246181	-0.0522461	1.08597	2.55866	1.01721	-1.03688	0.0456304	0.987293	0.0398385	0.101519	0.528939	1	0.716916	1.02901	0	1	0.181104	0	0	1	-0.0522461	0	0.0042457	103.88	18.071	89.029	-0.088252	8095200
A0A0G2K5C6	Microtubule-associated protein 1A;MAP1A heavy chain;MAP1 light chain LC2	Map1a	KYWKEQDVVQGWRETSPTRGEPVGGQKEPVP	ET(0.005)S(0.866)PT(0.129)RGEPVGGQK	1860	0.866497	S	___1	A0A0G2K5C6;G3V7U2;P34926	Microtubule-associated protein 1A OS;Microtubule-associated protein 1 A, isoform CRA_c OS;Microtubule-associated protein 1A OS		22.1335	21.1734	22.3753	22.532	20.8681	20.18	19.076	21.9516	-0.960136	0.156628	-0.688112	2.8756	-1.94549	1.11468	-1.61117	7.33908	0.598886	0.648148	-0.960135	-1.36752	0.0441913	1	0.156627	0.126376	0.192535	0.959842	-0.688111	-0.502776	1.00959	1	2.73343	2.18746	2.52929e-68	214.61	82.046	84.169	-0.17105	66765000
A0A0G2K5C6	Microtubule-associated protein 1A;MAP1A heavy chain;MAP1 light chain LC2	Map1a	PEEEDKLTRSPFEIISPPASPPEMTGQRVPS	SPFEIIS(1)PPAS(1)PPEMTGQR	2001	1	S	___3	A0A0G2K5C6;G3V7U2;P34926	Microtubule-associated protein 1A OS;Microtubule-associated protein 1 A, isoform CRA_c OS;Microtubule-associated protein 1A OS		21.2769	22.5202	21.6156	21.8064	21.4656	21.3781	21.5095	21.4828	1.24339	0.190821	-0.0874786	-0.0267258	2.36754	1.14141	-1.06251	-1.0187	0.693766	0.603818	1.18955	1.43051	0.37912	1	0.604965	0.785516	0.171113	0.962709	0.178348	0.368099	0.0573032	1	-0.16685	-0.150778	8.13084e-64	202.61	132.27	202.61	0.4483	1010700000
A0A0G2K5C6	Microtubule-associated protein 1A;MAP1A heavy chain;MAP1 light chain LC2	Map1a	DKLTRSPFEIISPPASPPEMTGQRVPSAPGQ	SPFEIIS(1)PPAS(1)PPEMTGQR	2005	0.999996	S	___3	A0A0G2K5C6;G3V7U2;P34926	Microtubule-associated protein 1A OS;Microtubule-associated protein 1 A, isoform CRA_c OS;Microtubule-associated protein 1A OS		21.2769	22.5202	21.6156	21.8064	21.4656	21.3781	21.5095	21.4828	1.24339	0.190821	-0.0874786	-0.0267258	2.36754	1.14141	-1.06251	-1.0187	0.693766	0.605014	1.18955	1.43051	0.37912	1	0.604965	0.785516	0.171113	0.963381	0.178348	0.368099	0.0573032	1	-0.16685	-0.150778	8.13084e-64	202.61	132.27	184.2	-0.16218	1025900000
A0A0G2K5C6	Microtubule-associated protein 1A;MAP1A heavy chain;MAP1 light chain LC2	Map1a	REGEGGAGAPDSSSFSPKVPEAGESLATRDT	EGEGGAGAPDS(0.004)S(0.004)S(0.004)FS(0.988)PK	2135	0.987532	S	___1	A0A0G2K5C6;G3V7U2;P34926	Microtubule-associated protein 1A OS;Microtubule-associated protein 1 A, isoform CRA_c OS;Microtubule-associated protein 1A OS		19.8853	19.7104	20.9827	19.6323	19.058	18.631	NaN	NaN	-0.174965	-1.35039	-0.426912	NaN	-1.12894	-2.54981	-1.34435	NaN	0.349953	0.842452	-0.146254	-0.534729	0.22371	1	-0.557549	-0.519443	0.454749	0.955605	-0.339517	-0.804859	NaN	1	0	NaN	4.29897e-08	103.97	32.754	90.453	-2.3959	74093000
A0A0G2K5C6	Microtubule-associated protein 1A;MAP1A heavy chain;MAP1 light chain LC2	Map1a	TRTRHDEYLEVTKAPSLDSSLPQLPSPSSPG	APS(0.773)LDS(0.189)S(0.039)LPQLPSPSSPGGPLLSNLPR	2432	0.772753	S	___1	A0A0G2K5C6;G3V7U2;P34926	Microtubule-associated protein 1A OS;Microtubule-associated protein 1 A, isoform CRA_c OS;Microtubule-associated protein 1A OS		NaN	NaN	NaN	NaN	NaN	19.2431	NaN	NaN	NaN	NaN	NaN	NaN	NaN	NaN	MW	NaN	NaN	1	0	NaN	NaN	1	0	NaN	0	1	NaN	0	NaN	1	0	NaN	2.90173e-17	147.03	116.05	104.66	-0.038238	1252100
P15205	Microtubule-associated protein 1B;MAP1B heavy chain;MAP1 light chain LC1	Map1b	__MATVVVEATEPEPSGSIGNPAATTSPSLS	ATVVVEAT(0.002)EPEPS(0.762)GS(0.164)IGNPAAT(0.196)T(0.196)S(0.162)PS(0.2)LS(0.318)HR	14	0.762291	S	___1	P15205	Microtubule-associated protein 1B OS		19.7409	19.5349	20.2505	NaN	NaN	NaN	NaN	NaN	-0.205999	NaN	NaN	NaN	-1.15348	C	NaN	NaN	0	0.769648	-0.205999	0	0	0.97101	NaN	0	NaN	1	0	NaN	NaN	1	0	NaN	1.55074e-05	69.981	43.559	69.981	1.395	5296500
P15205	Microtubule-associated protein 1B;MAP1B heavy chain;MAP1 light chain LC1	Map1b	KPSVTEKEVPSKEEQSPVKAEVAEKAATESK	EVPSKEEQS(1)PVK	614	1	S	___1	P15205	Microtubule-associated protein 1B OS		20.1856	20.2282	21.5281	19.508	19.4531	19.1615	18.8564	18.0247	0.0426731	-2.0201	-0.291609	-0.831747	1.03002	-4.05612	-1.224	-1.77984	0.219612	0.84213	-0.919196	-0.531075	0.539908	1	-1.77267	-1.19972	0.773902	0.961593	-0.338866	-1.17902	0.565273	1	-0.599735	-1.04984	7.00847e-36	182.72	151	182.72	0.023059	45294000
P15205	Microtubule-associated protein 1B;MAP1B heavy chain;MAP1 light chain LC1	Map1b	GVAASGPAKELEAERSLMSSPEDLTKDFEEL	ELEAERS(1)LMS(1)S(1)PEDLTK	821	1	S	___3	P15205	Microtubule-associated protein 1B OS		22.8324	23.5112	23.1425	23.5377	23.2371	23.0823	22.573	21.5142	0.678806	0.395105	-0.154734	-1.05873	1.60081	1.31504	-1.11322	-2.0831	0.887139	0.558268	1.45582	1.68359	0.370978	1	0.712716	0.78812	0.259697	0.96791	-0.272842	-0.526295	0.193763	1	-0.387291	-0.446781	1.38024e-10	162.26	97.039	162.26	0.89887	412290000
P15205	Microtubule-associated protein 1B;MAP1B heavy chain;MAP1 light chain LC1	Map1b	ASGPAKELEAERSLMSSPEDLTKDFEELKAE	ELEAERS(1)LMS(1)S(1)PEDLTK	824	1	S	___2	P15205	Microtubule-associated protein 1B OS		23.6156	23.7973	23.5154	24.2713	22.0527	22.5952	22.6507	21.4623	0.181686	0.755827	0.542492	-1.1884	1.13421	1.6886	1.45649	-2.279	0.613746	0.671335	0.550156	1.09505	0.698572	1	0.79647	1.28516	0.389098	0.962954	0.246644	0.671671	0.466066	1	-0.773064	-0.945643	2.5188e-29	182.25	135.45	158.98	0.2676	823840000
P15205	Microtubule-associated protein 1B;MAP1B heavy chain;MAP1 light chain LC1	Map1b	ASGPAKELEAERSLMSSPEDLTKDFEELKAE	ELEAERS(1)LMS(1)S(1)PEDLTK	824	1	S	___3	P15205	Microtubule-associated protein 1B OS		22.8324	23.5112	23.1425	23.5377	23.2371	23.0823	22.573	21.5142	0.678806	0.395105	-0.154734	-1.05873	1.60081	1.31504	-1.11322	-2.0831	0.887139	0.556137	1.45582	1.68359	0.370978	1	0.712716	0.78812	0.259697	0.966237	-0.272842	-0.526295	0.193763	1	-0.387291	-0.446781	2.5188e-29	182.25	135.45	158.98	0.2676	823840000
P15205	Microtubule-associated protein 1B;MAP1B heavy chain;MAP1 light chain LC1	Map1b	SGPAKELEAERSLMSSPEDLTKDFEELKAEE	ELEAERS(1)LMS(1)S(1)PEDLTK	825	1	S	___2	P15205	Microtubule-associated protein 1B OS		23.6156	23.7973	23.5154	24.2713	22.0527	22.5952	22.6507	21.4623	0.181686	0.755827	0.542492	-1.1884	1.13421	1.6886	1.45649	-2.279	0.613746	0.672157	0.550156	1.09505	0.698572	1	0.79647	1.28516	0.389098	0.961943	0.246644	0.671671	0.466066	1	-0.773064	-0.945643	2.5188e-29	182.25	135.45	158.98	0.2676	825460000
P15205	Microtubule-associated protein 1B;MAP1B heavy chain;MAP1 light chain LC1	Map1b	SGPAKELEAERSLMSSPEDLTKDFEELKAEE	ELEAERS(1)LMS(1)S(1)PEDLTK	825	1	S	___3	P15205	Microtubule-associated protein 1B OS		22.8324	23.5112	23.1425	23.5377	23.2371	23.0823	22.573	21.5142	0.678806	0.395105	-0.154734	-1.05873	1.60081	1.31504	-1.11322	-2.0831	0.887139	0.560415	1.45582	1.68359	0.370978	1	0.712716	0.78812	0.259697	0.967073	-0.272842	-0.526295	0.193763	1	-0.387291	-0.446781	2.5188e-29	182.25	135.45	158.98	0.2676	825460000
P15205	Microtubule-associated protein 1B;MAP1B heavy chain;MAP1 light chain LC1	Map1b	DDIEKFEDEGAGFEESSEAGDYEEKAETEEA	QGVDDIEKFEDEGAGFEES(0.996)S(0.996)EAGDY(0.009)EEK	929	0.995655	S	___2	P15205	Microtubule-associated protein 1B OS		21.0435	21.4785	21.0499	21.6595	22.5237	21.1921	20.335	20.6304	0.435007	0.609598	-1.33157	0.295425	1.35192	1.52583	-2.51676	1.22725	0	0.842838	0.660963	0	0.902377	1	0.813001	1.67608	0.803773	0.965157	-0.955378	-1.56898	0.253024	1	0.517392	0.582477	4.55678e-110	221.9	166.12	81.06	1.1067	142710000
P15205	Microtubule-associated protein 1B;MAP1B heavy chain;MAP1 light chain LC1	Map1b	DIEKFEDEGAGFEESSEAGDYEEKAETEEAE	QGVDDIEKFEDEGAGFEES(0.996)S(0.996)EAGDY(0.009)EEK	930	0.995655	S	___1	P15205	Microtubule-associated protein 1B OS		21.7232	24.3418	24.7125	24.5195	23.6972	23.8077	23.6477	23.5854	2.61858	-0.193005	0.110479	-0.0622978	6.14145	-1.14314	1.07959	-1.04413	0.390635	0.732808	1.86903	0.915395	0.346119	1	-0.234674	-0.632004	0.134142	0.972827	0.182338	0.309317	0.0763872	1	0.216778	0.201211	2.1679e-131	236.27	187.22	81.06	1.1067	454340000
P15205	Microtubule-associated protein 1B;MAP1B heavy chain;MAP1 light chain LC1	Map1b	DIEKFEDEGAGFEESSEAGDYEEKAETEEAE	QGVDDIEKFEDEGAGFEES(0.996)S(0.996)EAGDY(0.009)EEK	930	0.995655	S	___2	P15205	Microtubule-associated protein 1B OS		21.0435	21.4785	21.0499	21.6595	22.5237	21.1921	20.335	20.6304	0.435007	0.609598	-1.33157	0.295425	1.35192	1.52583	-2.51676	1.22725	0	0.842094	0.660963	0	0.902377	1	0.813001	1.67608	0.803773	0.969282	-0.955378	-1.56898	0.253024	1	0.517392	0.582477	2.1679e-131	236.27	187.22	81.06	1.1067	454340000
P15205	Microtubule-associated protein 1B;MAP1B heavy chain;MAP1 light chain LC1	Map1b	TEEAEEPEEDGEDNVSGSASKHSPTEDEEIA	AETEEAEEPEEDGEDNVS(0.997)GS(0.001)AS(0.001)K	956	0.997475	S	___2	P15205	Microtubule-associated protein 1B OS		22.6242	22.7853	22.7404	24.2989	24.0914	22.6451	20.9115	21.4878	0.161087	1.55853	-1.44625	0.576303	1.11813	2.94554	-2.72499	1.49102	0.187034	0.905547	0.161087	0.397806	0	0.664503	1.55853	0	2.53805	0.490667	-1.25232	-4.27719	0	1	0.576303	0	0	291.78	251.7	291.78	1.0861	262710000
P15205	Microtubule-associated protein 1B;MAP1B heavy chain;MAP1 light chain LC1	Map1b	EEPEEDGEDNVSGSASKHSPTEDEEIAKAEA	AETEEAEEPEEDGEDNVS(0.086)GS(0.006)AS(0.908)K	960	0.908053	S	___2	P15205	Microtubule-associated protein 1B OS		23.7249	24.1812	24.3309	23.3557	NaN	22.4402	NaN	NaN	0.456221	-0.97526	NaN	NaN	1.37194	-1.966	MW	NaN	0	0.854657	0.625504	0	0	0.664665	-0.97526	0	0	1	NaN	0	NaN	1	0	NaN	5.03916e-61	193.06	145.12	129.06	-0.20183	212350000
P15205	Microtubule-associated protein 1B;MAP1B heavy chain;MAP1 light chain LC1	Map1b	EEDGEDNVSGSASKHSPTEDEEIAKAEADVH	HS(0.992)PT(0.008)EDEEIAK	963	0.991501	S	___3	P15205	Microtubule-associated protein 1B OS		21.2037	21.4448	21.29	21.7873	21.336	NaN	21.0122	NaN	0.241091	0.497297	NaN	NaN	1.18189	1.41157	C	C	0.318366	0.809618	0.318976	0.641849	0.066407	1	0.100533	0.160139	0	1	NaN	0	0	1	NaN	0	2.31173e-28	116.74	87.65	116.74	-0.25132	285090000
P15205	Microtubule-associated protein 1B;MAP1B heavy chain;MAP1 light chain LC1	Map1b	DGEDNVSGSASKHSPTEDEEIAKAEADVHIK	AET(0.001)EEAEEPEEDGEDNVS(0.548)GS(0.18)AS(0.211)KHS(0.211)PT(0.849)EDEEIAK	965	0.849038	T	___2	P15205	Microtubule-associated protein 1B OS		23.7249	22.4989	24.3309	22.298	20.9342	23.8059	20.3537	NaN	-1.22606	-2.03299	2.87171	NaN	-2.33927	-4.09252	7.31932	C	0.329638	0.753723	-1.05678	-0.768306	0	0.729775	-2.03299	0	0	1	2.87171	0	0	1	NaN	0	3.80213e-16	86.449	70.443	40.067	-2.0675	197360000
P15205	Microtubule-associated protein 1B;MAP1B heavy chain;MAP1 light chain LC1	Map1b	IAKAEADVHIKEKRESVASGDDRAEEDMDEA	RES(1)VAS(1)GDDRAEEDMDEALEK	985	1	S	___1	P15205	Microtubule-associated protein 1B OS		19.0341	19.0162	19.2972	NaN	18.5638	18.6217	18.0766	NaN	-0.0179291	NaN	0.0579109	NaN	-1.01251	C	1.04096	C	0	0.76018	-0.0179291	0	0	0.98212	NaN	0	0	1	0.345503	0	0	1	NaN	0	0.00491875	82.709	26.614	74.525	-3.0169	87669000
P15205	Microtubule-associated protein 1B;MAP1B heavy chain;MAP1 light chain LC1	Map1b	ETDVKTGAELDIKDVSDERLSPAKSPSLSPS	TGAELDIKDVS(1)DERLS(1)PAK	1239	0.99995	S	___2	P15205	Microtubule-associated protein 1B OS		19.5975	19.347	20.2361	NaN	20.2581	NaN	19.6889	19.5581	-0.250446	NaN	NaN	-0.130825	-1.18957	C	C	-1.09492	0	0.853163	-0.250446	0	0	0.665241	NaN	0	0	1	NaN	0	0	1	-0.130826	0	6.07846e-05	84.577	54.96	65.105	1.1887	124920000
P15205	Microtubule-associated protein 1B;MAP1B heavy chain;MAP1 light chain LC1	Map1b	TGAELDIKDVSDERLSPAKSPSLSPSPPSPI	DVSDERLS(1)PAK	1244	1	S	___1	P15205	Microtubule-associated protein 1B OS		NaN	19.3092	18.7497	NaN	NaN	19.4436	19.4818	19.2736	NaN	NaN	NaN	-0.208115	M	C	MW	-1.15518	0	0.769249	NaN	0	0	0.973892	NaN	0	0	1	NaN	0	0.0848583	1	0.143778	0.20528	3.58666e-12	142.39	93.825	137.09	-0.51994	494250000
P15205	Microtubule-associated protein 1B;MAP1B heavy chain;MAP1 light chain LC1	Map1b	TGAELDIKDVSDERLSPAKSPSLSPSPPSPI	DVSDERLS(1)PAK	1244	1	S	___2	P15205	Microtubule-associated protein 1B OS		19.5975	19.347	20.2361	NaN	20.2581	NaN	19.6889	19.5581	-0.250446	NaN	NaN	-0.130825	-1.18957	C	C	-1.09492	0	0.852151	-0.250446	0	0	0.665103	NaN	0	0	1	NaN	0	0	1	-0.130826	0	3.58666e-12	142.39	93.825	137.09	-0.51994	494250000
P15205	Microtubule-associated protein 1B;MAP1B heavy chain;MAP1 light chain LC1	Map1b	SDERLSPAKSPSLSPSPPSPIEKTPLGERSV	DVS(0.056)DERLS(0.944)PAKS(1)PSLS(0.002)PS(0.907)PPS(0.091)PIEK	1254	0.9072	S	___3	P15205	Microtubule-associated protein 1B OS		19.0982	23.6617	23.5645	20.9318	NaN	24.0672	NaN	21.2599	4.56355	-2.63276	NaN	NaN	23.6464	-6.20211	MW	MW	0	0.857285	4.56355	0	0.527318	1	-2.49008	-1.19879	0	1	NaN	0	0	1	NaN	0	3.58666e-12	154.72	72.176	103.93	1.0332	159100000
P15205	Microtubule-associated protein 1B;MAP1B heavy chain;MAP1 light chain LC1	Map1b	EEHCASPEEKTLEVVSPSQSVTGSAGHTPYY	TLEVVS(0.981)PS(0.492)QS(0.498)VT(0.023)GS(0.009)AGHT(0.268)PY(0.235)Y(0.235)QS(0.206)PT(0.053)DEK	1315	0.980947	S	___3	P15205	Microtubule-associated protein 1B OS		21.747	23.6016	22.8441	24.1414	23.4936	23.3367	22.4594	22.7865	1.85464	1.29729	-0.156883	0.327055	3.61661	2.45767	-1.11488	1.25445	0.348188	0.746653	0.870558	0.76547	0.478928	1	0.829266	0.973461	0.0781799	0.97629	-0.191774	-0.198891	0.393842	1	0.581739	0.831034	5.28561e-11	100.08	75.78	72.805	0.57733	556890000
P15205	Microtubule-associated protein 1B;MAP1B heavy chain;MAP1 light chain LC1	Map1b	HCASPEEKTLEVVSPSQSVTGSAGHTPYYQS	TLEVVS(0.198)PS(0.774)QS(0.037)VT(0.057)GS(0.364)AGHT(0.092)PY(0.136)Y(0.136)QS(0.155)PT(0.051)DEK	1317	0.773546	S	___3	P15205	Microtubule-associated protein 1B OS		21.686	22.153	22.4719	22.3954	21.4263	20.7005	NaN	21.2551	0.467035	-0.0764523	-0.725822	NaN	1.38227	-1.05442	-1.65384	MW	0	0.85753	0.467034	0	0.0577748	1	0.0691061	0.136785	0.218746	0.966702	-0.725822	-0.562144	0	1	NaN	0	6.83085e-05	72.805	51.549	62.646	-0.053147	107750000
P15205	Microtubule-associated protein 1B;MAP1B heavy chain;MAP1 light chain LC1	Map1b	ASPEEKTLEVVSPSQSVTGSAGHTPYYQSPT	T(0.002)LEVVS(0.064)PS(0.064)QS(0.869)VT(0.001)GS(0.008)AGHT(0.026)PY(0.223)Y(0.223)QS(0.26)PT(0.26)DEK	1319	0.868724	S	___3	P15205	Microtubule-associated protein 1B OS		20.9765	21.8669	22.2159	22.9041	21.3723	22.2148	20.4756	NaN	0.890463	0.688152	0.842438	NaN	1.85377	1.61122	1.79308	C	1.21117	0.547966	0.929997	2.01813	0.504228	1	0.68815	1.11909	1.19853	0.708702	0.842436	2.61072	0	1	NaN	0	4.24297e-05	72.805	51.549	60.352	0.72972	117850000
P15205	Microtubule-associated protein 1B;MAP1B heavy chain;MAP1 light chain LC1	Map1b	SQSVTGSAGHTPYYQSPTDEKSSHLPTEVTE	T(0.003)LEVVS(0.934)PS(0.259)QS(0.261)VT(0.081)GS(0.313)AGHT(0.124)PY(0.051)Y(0.051)QS(0.817)PT(0.106)DEK	1332	0.816958	S	___2	P15205	Microtubule-associated protein 1B OS		21.2486	24.1493	24.1128	24.1001	23.5504	NaN	22.6586	NaN	2.9007	-0.0126934	NaN	NaN	7.46789	-1.00884	C	C	0	0.841357	2.9007	0	0.0182515	1	-0.0126944	-0.0399288	0	1	NaN	0	0	1	NaN	0	5.28561e-11	100.08	75.78	66.017	0.87548	385620000
P15205	Microtubule-associated protein 1B;MAP1B heavy chain;MAP1 light chain LC1	Map1b	FEFTEAKDENERSSISPMDEPVPDSESPIEK	S(0.026)S(0.026)IS(0.948)PMDEPVPDSESPIEK	1371	0.947563	S	___1	P15205	Microtubule-associated protein 1B OS		20.1539	20.2384	20.1489	21.4044	19.0685	19.7708	17.5658	18.6941	0.0845184	1.25548	0.702345	1.12827	1.06033	2.38747	1.62715	2.18596	0.124711	0.937258	0.0845184	0.254687	1.85718	1	1.25283	3.66966	0.737711	0.970018	0.641778	1.35977	0	1	1.12827	0	1.80795e-131	239	195.05	214.63	-0.011934	338620000
P15205	Microtubule-associated protein 1B;MAP1B heavy chain;MAP1 light chain LC1	Map1b	RSSISPMDEPVPDSESPIEKVLSPLRSPPLI	S(0.161)S(0.247)IS(0.592)PMDEPVPDSES(1)PIEK	1382	0.999993	S	___3	P15205	Microtubule-associated protein 1B OS		19.5111	19.9376	19.1346	20.169	18.836	19.0493	19.084	NaN	0.426411	1.03444	0.213318	NaN	1.34389	2.04832	1.15935	C	0.3103	0.799691	0.426411	0.701574	0.306633	1	0.785439	0.707393	0	1	0.213318	0	0	1	NaN	0	1.80795e-131	239	195.05	239	-0.10273	308230000
P15205	Microtubule-associated protein 1B;MAP1B heavy chain;MAP1 light chain LC1	Map1b	DEPVPDSESPIEKVLSPLRSPPLIGSESAYE	VLS(1)PLRS(1)PPLIGSESAYEDFLSADDK	1389	1	S	___1	P15205	Microtubule-associated protein 1B OS		21.6491	22.2167	22.7742	21.5999	NaN	21.073	21.4165	21.3136	0.56757	-1.17429	NaN	-0.102884	1.48203	-2.25682	MW	-1.07392	0	0.759819	0.56757	0	0	0.97749	-1.17429	0	0	1	NaN	0	0	1	-0.102883	0	4.76896e-16	141.19	100.02	140.93	0.23594	1099000000
P15205	Microtubule-associated protein 1B;MAP1B heavy chain;MAP1 light chain LC1	Map1b	DEPVPDSESPIEKVLSPLRSPPLIGSESAYE	VLS(1)PLRS(1)PPLIGSESAYEDFLSADDK	1389	1	S	___2	P15205	Microtubule-associated protein 1B OS		24.8463	25.9065	24.908	25.2846	24.7136	24.9609	25.2399	25.1881	1.06026	0.376667	0.247375	-0.0517826	2.08531	1.29834	1.18705	-1.03654	1.42174	0.566621	0.971032	2.3235	0.927163	1	0.518234	1.43473	0.064925	0.979268	-0.0659904	-0.145395	0.0316455	1	-0.108166	-0.0863758	4.76896e-16	141.19	100.02	140.93	0.23594	1099000000
P15205	Microtubule-associated protein 1B;MAP1B heavy chain;MAP1 light chain LC1	Map1b	PDSESPIEKVLSPLRSPPLIGSESAYEDFLS	VLS(1)PLRS(1)PPLIGSESAYEDFLSADDK	1393	1	S	___1	P15205	Microtubule-associated protein 1B OS		22.1071	22.5643	22.4454	21.8982	21.196	21.4333	20.8041	NaN	0.457209	-0.547203	0.237352	NaN	1.37288	-1.46125	1.17883	C	0	0.760021	0.600732	0	0	0.97599	-0.547203	0	0	1	0.0599372	0	0	1	NaN	0	3.59367e-20	148.58	127.02	140.93	0.23594	1107100000
P15205	Microtubule-associated protein 1B;MAP1B heavy chain;MAP1 light chain LC1	Map1b	PDSESPIEKVLSPLRSPPLIGSESAYEDFLS	VLS(1)PLRS(1)PPLIGSESAYEDFLSADDK	1393	1	S	___2	P15205	Microtubule-associated protein 1B OS		24.8463	25.9065	24.908	25.2846	24.7136	24.9609	25.2399	25.1881	1.06026	0.376667	0.247375	-0.0517826	2.08531	1.29834	1.18705	-1.03654	1.42174	0.557017	0.971032	2.3235	0.927163	1	0.518234	1.43473	0.064925	0.978716	-0.0659904	-0.145395	0.0316455	1	-0.108166	-0.0863758	3.59367e-20	148.58	127.02	140.93	0.23594	1107100000
P15205	Microtubule-associated protein 1B;MAP1B heavy chain;MAP1 light chain LC1	Map1b	RSESPFEGKNGKQGFSDKESPVSDLTSDLYQ	QGFS(1)DKES(0.959)PVS(0.038)DLT(0.002)S(0.002)DLYQDKQEEK	1432	0.999958	S	___1	P15205	Microtubule-associated protein 1B OS		23.2674	22.9142	23.6266	NaN	23.0354	23.2106	22.3229	22.3395	-0.353235	NaN	0.175167	0.0166378	-1.27742	C	1.1291	1.0116	0.16783	0.922903	-0.0866464	-0.293919	0	0.98461	NaN	0	0.494714	0.96387	0.210398	0.759537	0.0249386	1	0.0482992	0.0656766	1.38528e-05	103.71	74.892	70.315	1.3245	384900000
P15205	Microtubule-associated protein 1B;MAP1B heavy chain;MAP1 light chain LC1	Map1b	QEEKSAGFIPIKEDFSPEKKASDAEIMSSQS	SAGFIPIKEDFS(1)PEK	1465	1	S	___1	P15205	Microtubule-associated protein 1B OS		21.7264	21.8926	20.7726	22.6577	21.4009	21.7017	20.8976	20.66	0.166183	1.88517	0.30084	-0.237589	1.12209	3.69396	1.23186	-1.17902	0.655758	0.689592	0.31551	0.992973	2.02873	1	1.69136	4.41803	0.0886999	0.974243	-0.181588	-0.219355	0.094871	1	0.127045	0.219589	4.73886e-31	183.31	114.08	183.31	1.1178	125360000
P15205	Microtubule-associated protein 1B;MAP1B heavy chain;MAP1 light chain LC1	Map1b	QSALALDERKLGGDGSPTQVDVSQFGSFKED	LGGDGS(1)PTQVDVSQFGSFK	1494	0.999999	S	___1	P15205	Microtubule-associated protein 1B OS		22.1199	22.2998	20.3329	22.5085	23.2446	21.8163	21.9076	20.9616	0.179895	2.17561	-1.42834	-0.946087	1.1328	4.51777	-2.69137	-1.92664	0.3651	0.739872	-0.735683	-0.781248	1.27429	1	1.97869	2.38862	0.898891	0.954935	-0.973754	-1.60883	0.0419259	1	-0.162185	-0.114404	0	383.92	307.05	383.92	-0.12733	641320000
P15205	Microtubule-associated protein 1B;MAP1B heavy chain;MAP1 light chain LC1	Map1b	ALALDERKLGGDGSPTQVDVSQFGSFKEDTK	LGGDGS(0.005)PT(0.995)QVDVSQFGSFK	1496	0.994558	T	___1	P15205	Microtubule-associated protein 1B OS		24.3683	24.3887	24.0839	24.1397	21.4215	24.1823	22.9507	23.4423	0.0204391	0.0557823	2.76083	0.491617	1.01427	1.03942	6.77786	1.40602	0.367058	0.73958	-0.824364	-0.793555	0.166643	1	-0.516741	-0.40718	1.58271	0.498308	2.26355	2.99104	0.473754	1	0.750985	0.992145	2.78938e-64	204.9	167.31	193.41	0.45641	426230000
P15205	Microtubule-associated protein 1B;MAP1B heavy chain;MAP1 light chain LC1	Map1b	HRSEQSSMSIEFGQESPEHSLAMDFSRQSPD	SEQSSMSIEFGQES(0.996)PEHS(0.003)LAMDFSR	1646	0.99606	S	___1	P15205	Microtubule-associated protein 1B OS		22.9472	22.9172	24.666	24.3679	21.5679	22.6489	21.6845	20.8954	-0.0300407	-0.298023	1.08095	-0.789076	-1.02104	-1.22946	2.11543	-1.72797	0.23365	0.842806	0.711246	0.563342	0	0.976723	-0.0309639	0	0.759329	0.966411	0.807585	1.45494	0	1	-0.789076	0	1.31333e-10	131.35	94.885	99.414	-0.89813	209940000
P15205	Microtubule-associated protein 1B;MAP1B heavy chain;MAP1 light chain LC1	Map1b	SLASEKVQSLEGEKLSPKSDISPLTPRESSP	VQS(1)LEGEKLS(1)PK	1772	1	S	___3	P15205	Microtubule-associated protein 1B OS		23.4767	24.2418	23.0847	24.2849	24.1699	24.1433	23.5962	24.0224	0.765165	1.20018	-0.0265484	0.426258	1.69956	2.29768	-1.01857	1.34374	2.14014	0.462286	0.76414	3.03979	0.0783334	1	0.220998	0.201991	0.00307538	1	0.00294399	0.00723892	0	1	0.450855	0	2.49875e-51	204.67	125.44	105.17	-1.0194	773500000
P15205	Microtubule-associated protein 1B;MAP1B heavy chain;MAP1 light chain LC1	Map1b	SEKVQSLEGEKLSPKSDISPLTPRESSPTYS	VQSLEGEKLS(1)PKS(1)DIS(0.902)PLT(0.098)PR	1775	0.999998	S	___3	P15205	Microtubule-associated protein 1B OS		23.4767	24.2418	23.0847	24.2849	24.1699	24.1433	23.5962	24.0224	0.765165	1.20018	-0.0265484	0.426258	1.69956	2.29768	-1.01857	1.34374	2.14014	0.4045	0.76414	3.03979	0.0783334	1	0.220998	0.201991	0.00307538	1	0.00294399	0.00723892	0	1	0.450855	0	6.12955e-15	160.36	111.02	160.36	2.1822	560680000
P15205	Microtubule-associated protein 1B;MAP1B heavy chain;MAP1 light chain LC1	Map1b	VQSLEGEKLSPKSDISPLTPRESSPTYSPGF	VQS(0.004)LEGEKLS(0.997)PKS(0.999)DIS(1)PLT(1)PR	1778	0.999928	S	___2	P15205	Microtubule-associated protein 1B OS		22.2483	22.7694	22.2393	22.0613	22.1335	23.1426	21.9795	22.7553	0.521147	-0.178009	1.00909	0.775841	1.4351	-1.13132	2.01264	1.71219	0.470969	0.7285	0.505276	0.894667	0.0610406	1	0.12202	0.156592	1.15801	0.674929	1.00909	2.64933	1.45475	1	0.852686	2.29098	6.12955e-15	160.36	111.02	62.589	0.12673	579860000
P15205	Microtubule-associated protein 1B;MAP1B heavy chain;MAP1 light chain LC1	Map1b	VQSLEGEKLSPKSDISPLTPRESSPTYSPGF	VQS(0.004)LEGEKLS(0.997)PKS(0.999)DIS(1)PLT(1)PR	1778	0.999928	S	___3	P15205	Microtubule-associated protein 1B OS		23.4767	24.2418	23.0847	24.2849	24.1699	24.1433	23.5962	24.0224	0.765165	1.20018	-0.0265484	0.426258	1.69956	2.29768	-1.01857	1.34374	2.14014	0.431467	0.76414	3.03979	0.0783334	1	0.220998	0.201991	0.00307538	1	0.00294399	0.00723892	0	1	0.450855	0	6.12955e-15	160.36	111.02	62.589	0.12673	579860000
P15205	Microtubule-associated protein 1B;MAP1B heavy chain;MAP1 light chain LC1	Map1b	LEGEKLSPKSDISPLTPRESSPTYSPGFSDS	VQS(0.004)LEGEKLS(0.997)PKS(0.999)DIS(1)PLT(1)PR	1781	0.999997	T	___3	P15205	Microtubule-associated protein 1B OS		19.5876	20.2503	20.5747	19.1722	20.2807	21.3182	20.1272	19.1164	0.662651	-1.40252	1.03746	-1.01072	1.58299	-2.64363	2.05261	-2.01492	0	0.736959	0.662651	0	0	0.757749	-0.947446	0	0.351883	0.967985	0.743494	0.784977	0	1	-1.01072	0	0.00635666	70.767	51.729	62.589	0.12673	41840000
F1MAQ5	Microtubule-associated protein;Microtubule-associated protein 2	Map2	KMSLQDTSGSATSKESSKDEEPQKDKADKVA	MSLQDT(0.001)S(0.011)GS(0.045)AT(0.196)S(0.196)KES(0.911)S(0.641)KDEEPQK	362	0.911378	S	___2	F1MAQ5;A0A0U1RRX4;F1LNK0;P15146	Microtubule-associated protein OS;Microtubule-associated protein OS;Microtubule-associated protein OS;Microtubule-associated protein 2 OS		19.4183	19.6729	19.0301	20.4294	17.2139	NaN	NaN	NaN	0.254606	1.39926	NaN	NaN	1.19301	2.63766	C	NaN	0.509836	0.708661	0.518173	0.98845	0.183741	1	1.39926	0.501157	0	0.932497	NaN	0	NaN	1	0	NaN	0.00115785	91.589	69.005	76.817	0.23208	13920000
F1MAQ5	Microtubule-associated protein;Microtubule-associated protein 2	Map2	DSIALGFNFGRGHDLSPLASDILTNTSGSMD	GHDLS(0.891)PLAS(0.05)DILT(0.045)NT(0.043)S(0.043)GS(0.136)MDEGDDY(0.79)LPPT(0.002)T(0.001)PAVEK	724	0.891484	S	___2	F1MAQ5;A0A0U1RRX4;F1LNK0;P15146	Microtubule-associated protein OS;Microtubule-associated protein OS;Microtubule-associated protein OS;Microtubule-associated protein 2 OS		19.402	19.7041	20.0622	20.2961	19.0893	NaN	19.1565	NaN	0.302126	0.233896	NaN	NaN	1.23296	1.17601	C	C	0.837805	0.615822	0.436164	1.35088	0.188935	1	0.35757	0.443835	0	0.877289	NaN	0	0	0.880601	NaN	0	0.000786406	48.8	20.024	48.8	0.3043	12970000
F1MAQ5	Microtubule-associated protein;Microtubule-associated protein 2	Map2	DILTNTSGSMDEGDDYLPPTTPAVEKIPCFP	GHDLS(0.891)PLAS(0.05)DILT(0.045)NT(0.043)S(0.043)GS(0.136)MDEGDDY(0.79)LPPT(0.002)T(0.001)PAVEK	744	0.789713	Y	___2	F1MAQ5;A0A0U1RRX4;F1LNK0;P15146	Microtubule-associated protein OS;Microtubule-associated protein OS;Microtubule-associated protein OS;Microtubule-associated protein 2 OS		19.402	19.7041	20.0622	20.2961	19.0893	NaN	19.1565	NaN	0.302126	0.233896	NaN	NaN	1.23296	1.17601	C	C	0.377658	0.733933	1.56493	0.881556	0.188935	1	0.35757	0.443835	0	1	NaN	0	0	1	NaN	0	0.000359167	56.252	35.375	48.8	0.3043	84038000
F1MAQ5	Microtubule-associated protein;Microtubule-associated protein 2	Map2	LDIKVSDFGQMASGMSVDAGKTIELKFEVDQ	VSDFGQMASGMS(1)VDAGK	1064	0.999609	S	___1	F1MAQ5;A0A0U1RRX4;F1LNK0;P15146	Microtubule-associated protein OS;Microtubule-associated protein OS;Microtubule-associated protein OS;Microtubule-associated protein 2 OS		20.2693	21.0493	21.8532	20.5265	NaN	18.9023	18.9	NaN	0.779926	-1.32675	NaN	NaN	1.71704	-2.50837	MW	C	0.554602	0.688339	0.61305	1.03949	0.394096	1	-0.90667	-0.876327	0	1	NaN	0	0	1	NaN	0	2.02355e-74	210.39	144.15	158.92	-0.83278	28125000
F1MAQ5	Microtubule-associated protein;Microtubule-associated protein 2	Map2	TSTPTTPGSTAITPGTPPSYSSRTPGTPGTP	SGTSTPTTPGS(0.002)TAITPGT(0.995)PPS(0.468)Y(0.128)S(0.203)S(0.203)R	1606	0.995413	T	___2	F1MAQ5;A0A0U1RRX4;F1LNK0;P15146;Q78DZ1;A0A0U1RRQ0	Microtubule-associated protein OS;Microtubule-associated protein OS;Microtubule-associated protein OS;Microtubule-associated protein 2 OS;Microtubule-associated protein OS;Microtubule-associated protein (Fragment) OS		19.7497	21.2536	21.2631	20.6449	17.7666	18.7388	NaN	NaN	1.50386	-0.618191	0.972271	NaN	2.836	-1.53495	1.96193	NaN	1.43852	0.487111	1.38894	2.53036	0.0497011	1	-0.149062	-0.134479	0	1	0.972271	0	NaN	1	0	NaN	9.77992e-09	113.78	83.095	104.42	1.2551	149780000
F1MAQ5	Microtubule-associated protein;Microtubule-associated protein 2	Map2	HAKARVDHGAEIITQSPSRSSVASPRRLSNV	VDHGAEIITQS(1)PSR	1780	1	S	___3	F1MAQ5;A0A0U1RRX4;F1LNK0;P15146;Q78DZ1	Microtubule-associated protein OS;Microtubule-associated protein OS;Microtubule-associated protein OS;Microtubule-associated protein 2 OS;Microtubule-associated protein OS		23.0406	23.894	22.5564	23.4956	19.4055	22.0256	22.2025	21.6991	0.853397	0.939209	2.62006	-0.503359	1.80675	1.91748	6.14776	-1.41751	0.737396	0.574433	1.64528	1.46503	1.23908	1	0.762597	1.96031	1.24341	0.573778	1.81621	2.31115	0.0675009	1	0.193659	0.175861	0	357.92	301.51	319.74	0.47587	1792200000
F1MAQ5	Microtubule-associated protein;Microtubule-associated protein 2	Map2	KARVDHGAEIITQSPSRSSVASPRRLSNVSS	VDHGAEIIT(0.017)QS(0.085)PS(0.903)RS(0.87)S(0.127)VAS(0.997)PR	1782	0.903406	S	___2	F1MAQ5;A0A0U1RRX4;F1LNK0;P15146;Q78DZ1	Microtubule-associated protein OS;Microtubule-associated protein OS;Microtubule-associated protein OS;Microtubule-associated protein 2 OS;Microtubule-associated protein OS		20.0628	21.15	19.1795	20.6921	NaN	20.9826	NaN	NaN	1.08727	1.51257	NaN	NaN	2.12472	2.85318	MW	NaN	0.981106	0.535273	1.36843	1.97319	0	0.636764	1.51257	0	0	0.876772	NaN	0	NaN	1	0	NaN	1.71821e-11	158.65	117.17	73.809	-0.43852	98623000
F1MAQ5	Microtubule-associated protein;Microtubule-associated protein 2	Map2	RVDHGAEIITQSPSRSSVASPRRLSNVSSSG	VDHGAEIIT(0.261)QS(0.728)PS(0.026)RS(0.984)S(0.984)VAS(0.017)PR	1784	0.983994	S	___2	F1MAQ5;A0A0U1RRX4;F1LNK0;P15146;Q78DZ1	Microtubule-associated protein OS;Microtubule-associated protein OS;Microtubule-associated protein OS;Microtubule-associated protein 2 OS;Microtubule-associated protein OS		19.4736	21.15	19.1795	NaN	NaN	20.9826	NaN	NaN	1.67643	NaN	NaN	NaN	3.19636	C	MW	NaN	0.978367	0.511956	1.67643	2.42552	0	0.634846	NaN	0	0	0.878324	NaN	0	NaN	1	0	NaN	2.09348e-05	119.43	90.119	80.541	0.41627	485350000
F1MAQ5	Microtubule-associated protein;Microtubule-associated protein 2	Map2	RVDHGAEIITQSPSRSSVASPRRLSNVSSSG	VDHGAEIIT(0.261)QS(0.728)PS(0.026)RS(0.984)S(0.984)VAS(0.017)PR	1784	0.983994	S	___3	F1MAQ5;A0A0U1RRX4;F1LNK0;P15146;Q78DZ1	Microtubule-associated protein OS;Microtubule-associated protein OS;Microtubule-associated protein OS;Microtubule-associated protein 2 OS;Microtubule-associated protein OS		23.0406	21.4146	22.4026	23.4736	19.4055	20.6208	22.2025	21.6991	-1.62601	1.07098	1.21527	-0.503359	-3.08658	2.10086	2.32184	-1.41751	0.00524586	1	-0.0197773	-0.0148105	0.772424	1	1.36616	1.49353	0.554796	0.958146	1.04211	1.11781	0.0675009	1	0.193659	0.175861	2.09348e-05	119.43	90.119	80.541	0.41627	485350000
F1MAQ5	Microtubule-associated protein;Microtubule-associated protein 2	Map2	VDHGAEIITQSPSRSSVASPRRLSNVSSSGS	VDHGAEIIT(0.261)QS(0.728)PS(0.026)RS(0.984)S(0.984)VAS(0.017)PR	1785	0.983994	S	___3	F1MAQ5;A0A0U1RRX4;F1LNK0;P15146;Q78DZ1	Microtubule-associated protein OS;Microtubule-associated protein OS;Microtubule-associated protein OS;Microtubule-associated protein 2 OS;Microtubule-associated protein OS		24.2629	24.8834	23.575	25.0406	22.2492	23.1134	24.047	23.3872	0.620474	1.46567	0.864206	-0.659826	1.53738	2.76192	1.82034	-1.57989	0.775972	0.572519	1.11775	1.46336	0.391899	1	0.786956	0.830689	0.534271	0.967508	1.1751	1.14983	0.0357779	1	0.160659	0.0991617	2.09348e-05	105.95	79.958	80.541	0.41627	564500000
F1MAQ5	Microtubule-associated protein;Microtubule-associated protein 2	Map2	GAEIITQSPSRSSVASPRRLSNVSSSGSINL	ARVDHGAEIIT(0.499)QS(0.499)PS(0.036)RS(0.295)S(0.672)VAS(0.999)PR	1788	0.998921	S	___3	F1MAQ5;A0A0U1RRX4;F1LNK0;P15146;Q78DZ1	Microtubule-associated protein OS;Microtubule-associated protein OS;Microtubule-associated protein OS;Microtubule-associated protein 2 OS;Microtubule-associated protein OS		23.0406	23.894	22.5564	23.4956	19.4055	22.0256	22.2025	21.6991	0.853397	0.939209	2.62006	-0.503359	1.80675	1.91748	6.14776	-1.41751	1.1449	0.502853	1.0038	1.95932	1.23908	1	0.762597	1.96031	1.24341	0.565918	1.81621	2.31115	0.0675009	1	0.193659	0.175861	5.21231e-06	119.43	90.119	60.234	0.4858	781190000
F1MAQ5	Microtubule-associated protein;Microtubule-associated protein 2	Map2	TQSPSRSSVASPRRLSNVSSSGSINLLESPQ	RLS(0.959)NVS(0.493)S(0.493)S(0.493)GS(0.483)INLLES(0.081)PQLATLAEDVTAALAK	1793	0.958623	S	___2	F1MAQ5;A0A0U1RRX4;F1LNK0;P15146;Q78DZ1	Microtubule-associated protein OS;Microtubule-associated protein OS;Microtubule-associated protein OS;Microtubule-associated protein 2 OS;Microtubule-associated protein OS		19.4657	19.9834	NaN	19.4124	18.2666	18.0951	17.5354	NaN	0.517694	NaN	-0.171526	NaN	1.43167	MW	-1.12625	C	0.206797	0.869675	0.295486	0.463059	0	0.635167	NaN	0	0	1	-0.171526	0	0	0.880873	NaN	0	1.99141e-17	98.76	71.122	58.087	-1.4987	19577000
F1MAQ5	Microtubule-associated protein;Microtubule-associated protein 2	Map2	TQSPSRSSVASPRRLSNVSSSGSINLLESPQ	RLS(0.959)NVS(0.493)S(0.493)S(0.493)GS(0.483)INLLES(0.081)PQLATLAEDVTAALAK	1793	0.958623	S	___3	F1MAQ5;A0A0U1RRX4;F1LNK0;P15146;Q78DZ1	Microtubule-associated protein OS;Microtubule-associated protein OS;Microtubule-associated protein OS;Microtubule-associated protein 2 OS;Microtubule-associated protein OS		19.576	19.4399	21.3956	NaN	17.331	19.6641	NaN	16.5919	-0.136137	NaN	2.33317	NaN	-1.09896	C	5.03911	MW	0.213584	0.886641	-0.174883	-0.427073	0	0.76524	NaN	0	0	1	2.33317	0	0	1	NaN	0	1.99141e-17	98.76	71.122	58.087	-1.4987	19577000
F1MAQ5	Microtubule-associated protein;Microtubule-associated protein 2	Map2	PSRSSVASPRRLSNVSSSGSINLLESPQLAT	RLS(0.797)NVS(0.797)S(0.797)S(0.797)GS(0.797)INLLES(0.015)PQLATLAEDVTAALAK	1796	0.796934	S	___3	F1MAQ5;A0A0U1RRX4;F1LNK0;P15146;Q78DZ1	Microtubule-associated protein OS;Microtubule-associated protein OS;Microtubule-associated protein OS;Microtubule-associated protein 2 OS;Microtubule-associated protein OS		19.1696	19.3818	21.3956	NaN	17.331	19.6641	NaN	16.5919	0.212185	NaN	2.33317	NaN	1.15844	C	5.03911	MW	0	0.923199	0.212185	0	0	0.765485	NaN	0	0	1	2.33317	0	0	1	NaN	0	1.99141e-17	98.76	71.122	61.241	-0.99222	10614000
F1MAQ5	Microtubule-associated protein;Microtubule-associated protein 2	Map2	SRSSVASPRRLSNVSSSGSINLLESPQLATL	RLS(0.513)NVS(0.506)S(0.837)S(0.458)GS(0.511)INLLES(0.175)PQLAT(0.001)LAEDVTAALAK	1797	0.837021	S	___3	F1MAQ5;A0A0U1RRX4;F1LNK0;P15146;Q78DZ1	Microtubule-associated protein OS;Microtubule-associated protein OS;Microtubule-associated protein OS;Microtubule-associated protein 2 OS;Microtubule-associated protein OS		19.1696	19.3818	21.3956	NaN	17.331	19.6641	NaN	16.5919	0.212185	NaN	2.33317	NaN	1.15844	C	5.03911	MW	0	0.919467	0.212185	0	0	0.764558	NaN	0	0	1	2.33317	0	0	1	NaN	0	7.55651e-16	92.991	62.654	51.566	-3.3557	12190000
D4A1Q2	Microtubule-associated protein;Microtubule-associated protein tau	Mapt	HGLKESPPQPPADDGSEEPGSETSDAKSTPT	ESPPQPPADDGS(0.999)EEPGS(0.262)ET(0.369)S(0.369)DAK	45	0.999491	S	___2	D4A1Q2;F1LST4;P19332	Microtubule-associated protein OS;Microtubule-associated protein OS;Microtubule-associated protein tau OS		19.8005	20.07	19.9621	NaN	18.7328	19.2153	18.2401	19.7302	0.269451	NaN	0.482452	1.49008	1.20535	C	1.39712	2.80905	1.01181	0.563303	0.750948	1.67511	0	0.690125	NaN	0	0.80342	0.958507	0.482452	1.51761	0	0.873593	1.29795	0	0.00163425	66.387	32.515	62.847	-0.28624	13228000
D4A1Q2	Microtubule-associated protein;Microtubule-associated protein tau	Mapt	KGTSNATRIPAKTTPSPKTPPGSGEPPKSGE	TT(0.001)PS(0.999)PKT(0.995)PPGS(0.005)GEPPK	423	0.998985	S	___3	D4A1Q2;F1LST4;P19332;A0JN25;D3ZKD9	Microtubule-associated protein OS;Microtubule-associated protein OS;Microtubule-associated protein tau OS;Microtubule-associated protein OS;Microtubule-associated protein OS		21.5266	21.3623	20.9702	22.0723	20.073	20.5921	20.8519	NaN	-0.164259	1.10213	0.519163	NaN	-1.12059	2.14671	1.43312	C	0.205291	0.899091	0.160566	0.39923	0.249311	1	0.395374	0.542979	0	1	0.519163	0	0	1	NaN	0	0.00146927	131.84	68.975	103.67	-0.50529	191540000
D4A1Q2	Microtubule-associated protein;Microtubule-associated protein tau	Mapt	SNATRIPAKTTPSPKTPPGSGEPPKSGERSG	IPAKT(0.463)T(0.543)PS(0.994)PKT(1)PPGSGEPPK	426	0.999925	T	___1	D4A1Q2;F1LST4;P19332;A0JN25;D3ZKD9	Microtubule-associated protein OS;Microtubule-associated protein OS;Microtubule-associated protein tau OS;Microtubule-associated protein OS;Microtubule-associated protein OS		19.8342	19.9641	20.6459	19.2263	19.4079	20.9996	19.5658	19.2899	0.129856	-1.41956	1.59172	-0.275858	1.09418	-2.67504	3.01408	-1.21071	0.245011	0.842244	0.319833	0.51932	0.538218	1	-1.41956	-1.29709	0.599856	0.953835	1.03926	1.18704	0.286325	1	-0.280219	-0.580328	0.00146927	131.84	68.975	85.376	-0.22409	227830000
D4A1Q2	Microtubule-associated protein;Microtubule-associated protein tau	Mapt	SNATRIPAKTTPSPKTPPGSGEPPKSGERSG	IPAKT(0.463)T(0.543)PS(0.994)PKT(1)PPGSGEPPK	426	0.999925	T	___3	D4A1Q2;F1LST4;P19332;A0JN25;D3ZKD9	Microtubule-associated protein OS;Microtubule-associated protein OS;Microtubule-associated protein tau OS;Microtubule-associated protein OS;Microtubule-associated protein OS		21.5266	21.3623	20.9702	22.0723	20.073	20.5921	20.8519	NaN	-0.164259	1.10213	0.519163	NaN	-1.12059	2.14671	1.43312	C	0.205291	0.899536	0.160566	0.39923	0.249311	1	0.395374	0.542979	0	1	0.519163	0	0	1	NaN	0	0.00146927	131.84	68.975	85.376	-0.22409	227830000
D4A1Q2	Microtubule-associated protein;Microtubule-associated protein tau	Mapt	TPSPKTPPGSGEPPKSGERSGYSSPGSPGTP	T(0.017)T(0.017)PS(0.482)PKT(0.482)PPGS(0.002)GEPPKS(1)GER	436	0.999795	S	___2	D4A1Q2;F1LST4;P19332;A0JN25;D3ZKD9	Microtubule-associated protein OS;Microtubule-associated protein OS;Microtubule-associated protein tau OS;Microtubule-associated protein OS;Microtubule-associated protein OS		18.8921	20.4538	18.9016	20.2416	19.2028	18.9526	NaN	NaN	1.56167	1.33999	-0.250174	NaN	2.95195	2.5315	-1.18935	NaN	1.18514	0.565316	1.56167	3.00384	0.580999	1	1.33999	1.38505	0	0.869605	-0.250174	0	NaN	1	0	NaN	3.35153e-05	141.83	55.185	58.073	0.32374	19353000
D4A1Q2	Microtubule-associated protein;Microtubule-associated protein tau	Mapt	TPSPKTPPGSGEPPKSGERSGYSSPGSPGTP	T(0.017)T(0.017)PS(0.482)PKT(0.482)PPGS(0.002)GEPPKS(1)GER	436	0.999795	S	___3	D4A1Q2;F1LST4;P19332;A0JN25;D3ZKD9	Microtubule-associated protein OS;Microtubule-associated protein OS;Microtubule-associated protein tau OS;Microtubule-associated protein OS;Microtubule-associated protein OS		17.6767	19.0025	17.683	19.4464	15.051	NaN	18.5574	NaN	1.32579	1.7634	NaN	NaN	2.5067	3.39497	C	C	0	0.895246	1.32579	0	0.926596	1	1.7634	2.2972	0	1	NaN	0	0	1	NaN	0	3.35153e-05	141.83	55.185	58.073	0.32374	19353000
D4A1Q2	Microtubule-associated protein;Microtubule-associated protein tau	Mapt	KTPPGSGEPPKSGERSGYSSPGSPGTPGSRS	S(0.016)GERS(0.981)GY(0.011)S(0.489)S(0.489)PGS(0.013)PGTPGSR	440	0.980784	S	___2	D4A1Q2;F1LST4;P19332;A0JN25;D3ZKD9	Microtubule-associated protein OS;Microtubule-associated protein OS;Microtubule-associated protein tau OS;Microtubule-associated protein OS;Microtubule-associated protein OS		18.3631	19.8196	18.3498	19.622	18.1825	18.8328	17.9259	17.958	1.4565	1.27217	0.650318	0.032177	2.74442	2.41525	1.56951	1.02255	1.54334	0.42097	1.39202	3.08729	0.912281	1	1.27217	2.15131	0	0.869097	0.748578	0	0	0.87386	0.032176	0	8.9608e-13	158.89	105.14	150.26	1.4072	13964000
D4A1Q2	Microtubule-associated protein;Microtubule-associated protein tau	Mapt	GSGEPPKSGERSGYSSPGSPGTPGSRSRTPS	SGYS(0.001)S(0.999)PGS(1)PGTPGSR	444	0.999408	S	___3	D4A1Q2;F1LST4;P19332;A0JN25;D3ZKD9	Microtubule-associated protein OS;Microtubule-associated protein OS;Microtubule-associated protein tau OS;Microtubule-associated protein OS;Microtubule-associated protein OS		17.6767	19.0025	17.683	19.4464	15.051	NaN	18.5574	NaN	1.32579	1.7634	NaN	NaN	2.5067	3.39497	C	C	0	0.905547	1.32579	0	0.926596	1	1.7634	2.2972	0	1	NaN	0	0	1	NaN	0	6.69808e-99	224.67	132.42	196.97	0.3165	221870000
D4A1Q2	Microtubule-associated protein;Microtubule-associated protein tau	Mapt	EPPKSGERSGYSSPGSPGTPGSRSRTPSLPT	SGYS(0.003)S(0.997)PGS(1)PGTPGSR	447	1	S	___1	D4A1Q2;F1LST4;P19332;A0JN25;D3ZKD9	Microtubule-associated protein OS;Microtubule-associated protein OS;Microtubule-associated protein tau OS;Microtubule-associated protein OS;Microtubule-associated protein OS		23.3416	24.036	23.0608	24.3193	22.9615	22.7895	22.8146	22.7337	0.694395	1.2585	-0.172033	-0.0809517	1.61821	2.39247	-1.12664	-1.05772	0.971725	0.557542	0.604094	1.65638	1.41318	1	1.26942	2.76236	0	1	-0.172032	0	0.132674	1	0.204224	0.312395	1.97322e-161	247.11	146.38	217.39	0.84111	401990000
D4A1Q2	Microtubule-associated protein;Microtubule-associated protein tau	Mapt	EPPKSGERSGYSSPGSPGTPGSRSRTPSLPT	SGYS(0.003)S(0.997)PGS(1)PGTPGSR	447	1	S	___3	D4A1Q2;F1LST4;P19332;A0JN25;D3ZKD9	Microtubule-associated protein OS;Microtubule-associated protein OS;Microtubule-associated protein tau OS;Microtubule-associated protein OS;Microtubule-associated protein OS		17.6767	NaN	17.683	19.4464	15.051	NaN	18.5574	NaN	NaN	1.7634	NaN	NaN	C	3.39497	C	C	0	0.906108	NaN	0	0.926596	1	1.7634	2.2972	0	1	NaN	0	0	1	NaN	0	1.97322e-161	247.11	146.38	217.39	0.84111	401990000
D4A1Q2	Microtubule-associated protein;Microtubule-associated protein tau	Mapt	TREPKKVAVVRTPPKSPSASKSRLQTAPVPM	VAVVRT(1)PPKS(1)PSASK	480	0.999855	S	___2	D4A1Q2;F1LST4;P19332;A0JN25;D3ZKD9	Microtubule-associated protein OS;Microtubule-associated protein OS;Microtubule-associated protein tau OS;Microtubule-associated protein OS;Microtubule-associated protein OS		23.9096	24.5028	22.6303	23.6558	23.362	25.2704	23.8757	24.2966	0.593241	1.02553	1.90845	0.420954	1.50863	2.03571	3.75406	1.33881	0.582797	0.653018	1.07821	1.16556	0.10539	1	0.792722	0.281986	0.578501	0.948381	3.55483	1.32008	0.3827	1	0.585147	0.787545	4.2334e-14	167.14	123.59	167.14	-0.40126	612060000
D4A1Q2	Microtubule-associated protein;Microtubule-associated protein tau	Mapt	RENAKAKTDHGAEIVYKSPVVSGDTSPRHLS	T(0.003)DHGAEIVY(0.942)KS(0.98)PVVS(0.372)GDT(0.352)S(0.352)PR	639	0.941823	Y	___3	D4A1Q2;F1LST4;P19332;A0JN25;D3ZKD9	Microtubule-associated protein OS;Microtubule-associated protein OS;Microtubule-associated protein tau OS;Microtubule-associated protein OS;Microtubule-associated protein OS		20.4787	NaN	20.0411	19.1582	NaN	19.3637	NaN	NaN	NaN	-0.882824	NaN	NaN	C	-1.84398	MW	NaN	0	0.737835	NaN	0	0	0.752311	-0.882824	0	0	1	NaN	0	NaN	1	0	NaN	0.00227974	76.533	48.236	46.15	0.38287	10475000
D4A1Q2	Microtubule-associated protein;Microtubule-associated protein tau	Mapt	HGAEIVYKSPVVSGDTSPRHLSNVSSTGSID	TDHGAEIVYKS(1)PVVS(0.011)GDT(0.962)S(0.027)PR	648	0.961859	T	___3	D4A1Q2;F1LST4;P19332;A0JN25;D3ZKD9	Microtubule-associated protein OS;Microtubule-associated protein OS;Microtubule-associated protein tau OS;Microtubule-associated protein OS;Microtubule-associated protein OS		22.5282	23.5289	22.2131	22.1716	22.2848	22.7135	22.1643	22.8	1.00066	-0.0415401	0.428694	0.635687	2.00092	-1.02921	1.34601	1.55368	1.10481	0.509758	0.890696	2.0284	0.0316084	1	-0.0306632	-0.0718073	0.0851448	0.973782	0.141879	0.209222	0.372457	1	0.603653	0.774982	1.36763e-05	136.64	94.513	134.86	-1.9454	1157100000
D4A1Q2	Microtubule-associated protein;Microtubule-associated protein tau	Mapt	GAEIVYKSPVVSGDTSPRHLSNVSSTGSIDM	SPVVS(1)GDT(0.003)S(0.997)PR	649	0.997216	S	___2	D4A1Q2;F1LST4;P19332;A0JN25;D3ZKD9	Microtubule-associated protein OS;Microtubule-associated protein OS;Microtubule-associated protein tau OS;Microtubule-associated protein OS;Microtubule-associated protein OS		23.2003	23.4065	23.2847	22.5288	22.2292	22.2952	21.7105	19.2275	0.206253	-0.755959	0.0660152	-2.48306	1.15369	-1.68875	1.04682	-5.59082	0.63732	0.651001	0.608942	1.14694	1.21705	1	-0.755959	-2.56089	0.0714679	0.980637	0.0654284	0.155549	0.466954	1	-2.48306	-1.1795	4.44961e-99	220.47	170.91	157.33	-1.2907	3983800000
D4A1Q2	Microtubule-associated protein;Microtubule-associated protein tau	Mapt	GAEIVYKSPVVSGDTSPRHLSNVSSTGSIDM	SPVVS(1)GDT(0.003)S(0.997)PR	649	0.997216	S	___3	D4A1Q2;F1LST4;P19332;A0JN25;D3ZKD9	Microtubule-associated protein OS;Microtubule-associated protein OS;Microtubule-associated protein tau OS;Microtubule-associated protein OS;Microtubule-associated protein OS		26.6525	26.9206	26.5377	27.0661	26.7857	27.0611	24.3435	26.0779	0.268063	0.528368	0.27537	1.73432	1.20419	1.4423	1.2103	3.32723	0.352437	0.734464	-1.77541	-0.809374	0.518457	1	0.839193	1.03521	0.300717	0.966095	0.302375	0.594529	0.0961541	1	0.728704	0.259217	4.44961e-99	220.47	170.91	157.33	-1.2907	3983800000
D4A1Q2	Microtubule-associated protein;Microtubule-associated protein tau	Mapt	GDTSPRHLSNVSSTGSIDMVDSPQLATLADE	HLS(0.127)NVS(0.129)S(0.271)T(0.63)GS(0.787)IDMVDS(0.055)PQLAT(0.001)LADEVSASLAK	661	0.786742	S	___1	D4A1Q2;F1LST4;P19332;A0JN25;D3ZKD9	Microtubule-associated protein OS;Microtubule-associated protein OS;Microtubule-associated protein tau OS;Microtubule-associated protein OS;Microtubule-associated protein OS		NaN	24.4339	NaN	24.3839	NaN	23.3663	20.83	NaN	NaN	NaN	NaN	NaN	MW	MW	MW	C	0	0.963883	NaN	0	0	0.787983	NaN	0	0	1	NaN	0	0	1	NaN	0	1.88528e-27	129.3	104.77	64.176	0.31256	189290000
F1LMW7	Myristoylated alanine-rich C-kinase substrate	Marcks	KGEAAAERPGEAAVASSPSKANGQENGHVKV	GEAAAERPGEAAVAS(0.999)S(0.992)PS(0.009)K	26	0.999012	S	___2	F1LMW7;P30009	Myristoylated alanine-rich C-kinase substrate OS;Myristoylated alanine-rich C-kinase substrate OS		19.3676	20.3288	19.3805	19.3152	20.1723	18.6329	18.0088	NaN	0.961199	-0.0653343	-1.53941	NaN	1.94693	-1.04633	-2.90676	C	1.16903	0.515565	1.5001	2.13273	0.119711	1	-0.12374	-0.259523	0	0.881182	-1.79099	0	0	0.862244	NaN	0	8.30204e-09	155.86	85.427	110.75	0.006688	213700000
F1LMW7	Myristoylated alanine-rich C-kinase substrate	Marcks	GEAAAERPGEAAVASSPSKANGQENGHVKVN	GEAAAERPGEAAVAS(0.999)S(0.992)PS(0.009)K	27	0.992278	S	___1	F1LMW7;P30009	Myristoylated alanine-rich C-kinase substrate OS;Myristoylated alanine-rich C-kinase substrate OS		24.9056	25.1473	23.9546	25.1651	24.3723	24.302	22.3286	23.5195	0.241692	1.21046	-0.0702534	1.19088	1.18238	2.31411	-1.0499	2.28292	0.134117	0.920704	0.19657	0.307094	1.15716	1	1.17683	2.03518	0.0764373	0.979759	0.0543083	0.15755	0	1	1.19088	0	2.52642e-130	232.6	152.72	110.75	0.006688	758930000
F1LMW7	Myristoylated alanine-rich C-kinase substrate	Marcks	GEAAAERPGEAAVASSPSKANGQENGHVKVN	GEAAAERPGEAAVAS(0.999)S(0.992)PS(0.009)K	27	0.992278	S	___2	F1LMW7;P30009	Myristoylated alanine-rich C-kinase substrate OS;Myristoylated alanine-rich C-kinase substrate OS		19.3676	20.8403	19.3805	19.4065	20.1723	19.6575	18.0088	NaN	1.47269	0.0260162	-0.514816	NaN	2.77539	1.0182	-1.42881	C	0.953137	0.532583	1.6706	1.9719	0	0.642884	0.197165	0	0.31012	0.962648	-0.766393	-0.712219	0	0.866169	NaN	0	2.52642e-130	232.6	152.72	110.75	0.006688	758930000
F1LMW7	Myristoylated alanine-rich C-kinase substrate	Marcks	AAAERPGEAAVASSPSKANGQENGHVKVNGD	GEAAAERPGEAAVAS(0.588)S(0.418)PS(0.994)K	29	0.994368	S	___1	F1LMW7;P30009	Myristoylated alanine-rich C-kinase substrate OS;Myristoylated alanine-rich C-kinase substrate OS		19.8995	21.4284	21.0612	17.781	NaN	18.7517	17.8575	17.8446	1.52893	-3.28013	NaN	-0.0129757	2.88572	-9.71443	MW	-1.00903	0.266931	0.79205	2.40751	0.668947	0	0.793866	-3.28013	0	0	1	NaN	0	0.102676	1	-0.20293	-0.255122	4.27242e-152	245.1	133.78	59.792	0.58555	121350000
F1LMW7	Myristoylated alanine-rich C-kinase substrate	Marcks	AAEAEPAEPGSPSAETEGASASSTSSPKAED	EAAEAEPAEPGS(0.066)PS(0.066)AET(0.831)EGAS(0.035)AS(0.029)S(0.08)T(0.319)S(0.319)S(0.254)PK	118	0.831303	T	___2	F1LMW7;P30009	Myristoylated alanine-rich C-kinase substrate OS;Myristoylated alanine-rich C-kinase substrate OS		NaN	NaN	NaN	21.2426	NaN	NaN	19.9559	NaN	NaN	NaN	NaN	NaN	NaN	MW	NaN	C	NaN	1	0	NaN	0	0.719879	NaN	0	NaN	1	0	NaN	0	1	NaN	0	6.02354e-05	58.272	21.505	56.172	0.75611	4548400
F1LMW7	Myristoylated alanine-rich C-kinase substrate	Marcks	ASSTSSPKAEDGAAPSPSSETPKKKKKRFSF	AEDGAAPS(0.993)PS(0.008)S(0.043)ET(0.957)PKK	138	0.99251	S	___1	F1LMW7;P30009	Myristoylated alanine-rich C-kinase substrate OS;Myristoylated alanine-rich C-kinase substrate OS		19.8259	20.2272	20.1202	18.273	20.8243	19.3224	18.772	18.6961	0.401312	-1.84714	-1.50189	-0.0759087	1.32071	-3.59786	-2.83213	-1.05402	1.02129	0.563812	0.484552	1.50144	0	0.794378	-1.84714	0	0.412508	0.958175	-1.50189	-1.02302	0.569828	1	-0.112565	-0.61425	1.57042e-34	186.05	135.86	179.6	0.22506	132190000
F1LMW7	Myristoylated alanine-rich C-kinase substrate	Marcks	ASSTSSPKAEDGAAPSPSSETPKKKKKRFSF	AEDGAAPS(0.993)PS(0.008)S(0.043)ET(0.957)PKK	138	0.99251	S	___2	F1LMW7;P30009	Myristoylated alanine-rich C-kinase substrate OS;Myristoylated alanine-rich C-kinase substrate OS		20.252	19.257	20.8338	20.6435	19.3554	21.3571	18.7099	18.7507	-0.995041	-0.190254	2.00173	0.0407352	-1.99314	-1.14096	4.0048	1.02864	0.0369043	0.986903	-0.13323	-0.100661	0	0.642581	0.0337753	0	1.41368	0.577422	1.72386	2.58093	0.282445	1	0.358036	0.586319	1.57042e-34	186.05	135.86	179.6	0.22506	132190000
F1LMW7	Myristoylated alanine-rich C-kinase substrate	Marcks	TSSPKAEDGAAPSPSSETPKKKKKRFSFKKS	AEDGAAPS(0.824)PS(0.291)S(0.833)ET(0.053)PKK	141	0.832591	S	___1	F1LMW7;P30009	Myristoylated alanine-rich C-kinase substrate OS;Myristoylated alanine-rich C-kinase substrate OS		NaN	20.4604	NaN	NaN	18.6844	NaN	NaN	NaN	NaN	NaN	NaN	NaN	MW	NaN	C	NaN	0	0.952613	NaN	0	NaN	1	0	NaN	0	1	NaN	0	NaN	1	0	NaN	2.45672e-11	154.13	105.85	86.114	0.62502	17750000
F1LMW7	Myristoylated alanine-rich C-kinase substrate	Marcks	SPKAEDGAAPSPSSETPKKKKKRFSFKKSFK	AEDGAAPS(0.467)PS(0.447)S(0.087)ET(0.999)PK	143	0.998815	T	___2	F1LMW7;P30009	Myristoylated alanine-rich C-kinase substrate OS;Myristoylated alanine-rich C-kinase substrate OS		20.252	21.424	20.8338	20.1525	19.9722	21.3571	18.2605	18.7507	1.17202	-0.681265	1.38485	0.490139	2.25327	-1.60355	2.61145	1.40458	0.858352	0.561875	1.3691	1.74939	0.180709	1	-0.457235	-0.440132	1.02094	0.780031	1.36326	2.04563	0.563744	1	0.560183	1.03503	1.45123e-23	179.6	99.115	130.01	-0.38268	127590000
D3ZGN7		Mical3	VSSPSQPPQKQAVLFSPAHSPGAEEAKPPPA	QAVLFS(0.999)PAHS(0.998)PGAEEAKPPPAS(0.002)IT(0.001)T(0.001)K	1165	0.999203	S	___2	D3ZGN7	Microtubule-associated monooxygenase, calponin and LIM domain-containing 3 OS		20.5426	20.992	21.8276	20.0495	20.4766	20.5096	18.6535	19.7316	0.449383	-1.7781	0.0329437	1.078	1.36546	-3.42974	1.0231	2.11111	0.314974	0.775188	0.870512	0.729309	0.691242	1	-1.7781	-1.68581	0	0.913899	0.0329437	0	0	0.93208	1.078	0	0.00139227	56.684	33.03	56.684	-0.54693	30472000
D3ZGN7		Mical3	SQPPQKQAVLFSPAHSPGAEEAKPPPASITT	QAVLFS(0.999)PAHS(0.998)PGAEEAKPPPAS(0.002)IT(0.001)T(0.001)K	1169	0.998071	S	___2	D3ZGN7	Microtubule-associated monooxygenase, calponin and LIM domain-containing 3 OS		20.5426	20.992	21.8276	20.0495	20.4766	20.5096	18.6535	19.7316	0.449383	-1.7781	0.0329437	1.078	1.36546	-3.42974	1.0231	2.11111	0.314974	0.775708	0.870512	0.729309	0.691242	1	-1.7781	-1.68581	0	0.913618	0.0329437	0	0	0.932384	1.078	0	0.00139227	56.684	33.03	56.684	-0.54693	30472000
D3ZA31		Mtmr2	SAISSDSISTSADNFSPDLRVLREANKLAEM	S(0.951)VS(0.952)AIS(0.944)S(0.045)DS(0.043)IS(0.024)T(0.024)S(0.024)ADNFS(0.993)PDLR	58	0.993323	S	___3	D3ZA31	Myotubularin related protein 2 (Predicted), isoform CRA_b OS		19.777	21.9363	21.1319	21.9707	NaN	19.0161	NaN	20.5537	2.15931	0.838854	NaN	NaN	4.46701	1.78863	Mw	MW	0	0.791077	2.15931	0	0	0.718138	0.838854	0	0	1	NaN	0	0	1	NaN	0	0.0100124	53.033	30.053	42.863	0.8976	25194000
G3V9Y1	Myosin-10	Myh10	SSSRSGRRQLHIEGASLELSDDDTESKTSDV	QLHIEGAS(1)LELS(1)DDDTESK	1952	1	S	___1	G3V9Y1;Q9JLT0	Myosin, heavy polypeptide 10, non-muscle, isoform CRA_b OS;Myosin-10 OS		18.9191	19.3602	18.0305	19.8248	17.3981	17.737	18.9773	17.708	0.441044	1.79431	0.338968	-1.26927	1.35759	3.4685	1.26485	-2.4104	1.96982	0.566865	0.441042	3.02013	0.526956	1	1.61574	1.16768	0.0799577	0.974309	-0.196332	-0.207052	0	1	-1.20766	0	7.25772e-64	200.57	137.89	200.57	-0.48924	330890000
A0A0G2K9S4	Unconventional myosin-Va	Myo5a	LMLNVPKPGHKRTDSTHSSNESEYTFSSEFA	RT(0.066)DS(0.217)T(0.783)HS(0.71)S(0.703)NES(0.392)EY(0.062)T(0.04)FS(0.01)S(0.01)EFAET(0.006)EDIAPR	985	0.782785	T	___3	A0A0G2K9S4;A0A0G2K9X3;A0A0G2K4Y7;Q9QYF3	Unconventional myosin-Va OS;Unconventional myosin-Va OS;Unconventional myosin-Va OS;Unconventional myosin-Va OS		NaN	20.9838	20.327	20.3094	20.1132	20.4909	21.0179	19.6699	NaN	-0.0176182	0.377653	-1.34803	MW	-1.01229	1.29923	-2.54564	0	0.881111	NaN	0	0	0.741126	-0.0176182	0	0	1	0.377653	0	0	1	-1.34803	0	6.52702e-11	96.533	68.796	59.046	0.23452	16143000
A0A0G2K9S4	Unconventional myosin-Va	Myo5a	KPGHKRTDSTHSSNESEYTFSSEFAETEDIA	RT(0.017)DS(0.251)T(0.251)HS(0.251)S(0.251)NES(0.903)EY(0.067)T(0.007)FS(0.003)SEFAETEDIAPR	991	0.902902	S	___2	A0A0G2K9S4;A0A0G2K9X3;A0A0G2K4Y7;Q9QYF3	Unconventional myosin-Va OS;Unconventional myosin-Va OS;Unconventional myosin-Va OS;Unconventional myosin-Va OS		21.6473	21.6508	20.6098	21.442	20.4785	21.0148	NaN	21.4403	0.00350952	0.832172	0.536335	NaN	1.00244	1.78036	1.45028	MW	0	0.867475	0.00350952	0	0	0.688174	0.832171	0	0	0.805625	0.536335	0	0	0.827496	NaN	0	7.18693e-14	106.67	87.264	92.412	1.2064	28644000
Q78PB6	Nuclear distribution protein nudE-like 1	Ndel1	SPTLDCEKMDSAVQASLSLPATPVGKGTENS	MDS(0.001)AVQAS(0.893)LS(0.106)LPATPVGK	213	0.892991	S	___2	Q78PB6	Nuclear distribution protein nudE-like 1 OS		NaN	20.6554	19.9953	NaN	19.5238	19.808	NaN	NaN	NaN	NaN	0.284159	NaN	MW	C	1.2177	NaN	0	0.828491	NaN	0	0	0.654553	NaN	0	0	1	0.284159	0	NaN	1	0	NaN	0.000190422	135.26	103	96.561	-0.17961	8953300
G3V7S2	Neurofilament medium polypeptide	Nefm	EEGQEEEEEEDEGVKSDQAEEGGSEKEGSSE	EEEEGEKEEEEEGQEEEEEEDEGVKS(1)DQAEEGGS(1)EK	535	1	S	___2	G3V7S2;P12839	Neurofilament medium polypeptide OS;Neurofilament medium polypeptide OS		21.924	21.6232	NaN	20.9138	21.2272	21.2994	21.5534	19.9843	-0.300816	NaN	0.0722122	-1.56916	-1.23184	MW	1.05133	-2.96732	0.187743	0.885738	-0.300817	-0.45067	0	0.633461	NaN	0	0.318932	0.958806	-0.742503	-0.70454	0	0.884696	-1.56916	0	5.92839e-17	86.076	72.333	82.988	-0.10271	49801000
G3V7S2	Neurofilament medium polypeptide	Nefm	EEDEGVKSDQAEEGGSEKEGSSEKDEGEQEE	EEEEGEKEEEEEGQEEEEEEDEGVKS(1)DQAEEGGS(1)EK	543	1	S	___2	G3V7S2;P12839	Neurofilament medium polypeptide OS;Neurofilament medium polypeptide OS		21.924	21.6232	NaN	20.9138	21.2272	21.2994	21.5534	19.9843	-0.300816	NaN	0.0722122	-1.56916	-1.23184	MW	1.05133	-2.96732	0.187743	0.885341	-0.300817	-0.45067	0	0.633044	NaN	0	0.318932	0.959863	-0.742503	-0.70454	0	0.88497	-1.56916	0	5.92839e-17	86.076	72.333	82.988	-0.10271	49801000
G3V7S2	Neurofilament medium polypeptide	Nefm	VKSDQAEEGGSEKEGSSEKDEGEQEEEGETE	EGS(1)S(1)EKDEGEQEEEGET(1)EAEGEGEEAEAKEEK	548	1	S	___2	G3V7S2;P12839	Neurofilament medium polypeptide OS;Neurofilament medium polypeptide OS		21.2626	21.9764	21.5209	21.7975	23.1163	22.0251	22.1476	22.1966	0.713831	0.276634	-1.09118	0.049057	1.64015	1.21137	-2.13048	1.03459	1.27071	0.498684	0.706966	1.9583	0.0711429	1	-0.113693	-0.172385	0.927674	0.948304	-0.982075	-1.65126	0.259392	1	0.327336	0.543295	3.27713e-53	179.43	141.65	48.213	1.9328	988460000
G3V7S2	Neurofilament medium polypeptide	Nefm	KSDQAEEGGSEKEGSSEKDEGEQEEEGETEA	EGS(1)S(1)EKDEGEQEEEGET(1)EAEGEGEEAEAKEEK	549	1	S	___2	G3V7S2;P12839	Neurofilament medium polypeptide OS;Neurofilament medium polypeptide OS		21.8047	22.6165	22.8305	23.0651	24.1108	22.7198	22.7571	22.9904	0.811743	0.234602	-1.39101	0.233297	1.75533	1.17658	-2.62262	1.17552	0.96258	0.558368	0.863077	1.66017	0.171508	1	-0.370468	-0.403996	0.571037	0.952117	-1.37328	-1.1741	0.0978079	1	-0.308446	-0.250826	3.27713e-53	179.43	141.65	48.213	1.9328	1029800000
G3V7S2	Neurofilament medium polypeptide	Nefm	GSSEKDEGEQEEEGETEAEGEGEEAEAKEEK	EGS(1)S(1)EKDEGEQEEEGET(1)EAEGEGEEAEAKEEK	562	1	T	___2	G3V7S2;P12839	Neurofilament medium polypeptide OS;Neurofilament medium polypeptide OS		21.4167	21.9764	21.5209	21.7975	23.1163	22.0251	22.1476	22.1966	0.559679	0.276634	-1.09118	0.049057	1.47394	1.21137	-2.13048	1.03459	1.72396	0.498531	0.480642	2.12642	0.0711429	1	-0.113693	-0.172385	0.921023	0.941691	-0.979716	-1.64133	0.259392	1	0.327336	0.543295	2.92799e-27	150.03	125.16	48.213	1.9328	399870000
G3V7S2	Neurofilament medium polypeptide	Nefm	IKVEKPEKAKSPVPKSPVEEVKPKPEAKAGK	S(1)PVPKS(1)PVEEVK	607	1	S	___1	G3V7S2;P12839	Neurofilament medium polypeptide OS;Neurofilament medium polypeptide OS		22.9898	23.8478	24.0048	22.2359	24.2643	23.3439	23.0926	22.7389	0.857996	-1.76888	-0.920404	-0.353704	1.81252	-3.40789	-1.89265	-1.27784	0.968347	0.559174	0.709114	1.60065	0.162677	1	-0.585528	-0.402874	0.499487	0.970217	-1.26082	-1.04845	0.560765	1	-0.413815	-0.968128	0	305.3	117.52	152.16	-0.26515	1119100000
G3V7S2	Neurofilament medium polypeptide	Nefm	QQQEKVKEKAEEEGGSEEEVGDKSPQESKKE	EKAEEEGGS(1)EEEVGDKS(1)PQESK	711	1	S	___1	G3V7S2;P12839	Neurofilament medium polypeptide OS;Neurofilament medium polypeptide OS		21.4813	22.229	23.2509	20.3917	21.3216	21.3541	22.5866	21.4041	0.747658	-2.85913	0.0325031	-1.18252	1.67906	-7.25578	1.02279	-2.26973	0.538541	0.649465	1.75111	1.1408	0	0.801898	-2.72013	0	0.0797438	0.979462	-0.0553516	-0.162925	0.172037	1	-0.370295	-0.40496	1.5349e-262	276.69	209.75	249.85	1.0428	2877300000
A0A0G2K6I3	Nexilin	Nexn	VRFTVKVTGEPKPEVTWWFEGELLQDGEDYQ	VT(0.076)GEPKPEVT(0.924)WWFEGELLQDGEDY(0.002)QY(0.998)IER	608	0.923612	T	___2	A0A0G2K6I3;Q9Z2J4	Nexilin OS;Nexilin OS		NaN	NaN	NaN	21.6664	22.1674	21.2321	20.7423	20.4699	NaN	NaN	-0.935293	-0.272446	NaN	MW	-1.91228	-1.20785	NaN	1	0	NaN	0	0.661082	NaN	0	0.795845	0.96905	-0.935293	-1.77403	0.178778	1	-0.272445	-0.427421	0.00241257	55.994	35.26	48.331	-0.14156	31474000
A0A0G2K6I3	Nexilin	Nexn	WWFEGELLQDGEDYQYIERGETYCLYLPETF	VT(0.5)GEPKPEVT(0.5)WWFEGELLQDGEDY(0.001)QY(0.999)IER	624	0.998862	Y	___2	A0A0G2K6I3;Q9Z2J4	Nexilin OS;Nexilin OS		NaN	NaN	NaN	21.6664	22.1674	21.2321	20.7423	20.4699	NaN	NaN	-0.935293	-0.272446	NaN	MW	-1.91228	-1.20785	NaN	1	0	NaN	0	0.731037	NaN	0	0.795845	0.965079	-0.935293	-1.77403	0.178778	1	-0.272445	-0.427421	0.00241257	55.994	35.26	55.994	0.71252	31474000
A0A0G2JWL3	Neurofibromin	Nf1	QPSQANTKKLLGTRKSFDHLISDTKAPKRQE	S(1)FDHLISDTK	2488	1	S	___1	A0A0G2JWL3;F1LM28;P97526	Neurofibromin OS;Neurofibromin OS;Neurofibromin OS		19.5356	19.6794	18.8302	19.9633	18.9849	18.895	19.3521	NaN	0.143799	1.13311	-0.089838	NaN	1.10481	2.19331	-1.06425	C	0	0.994487	0.143798	0	0.466647	1	1.1579	1.02767	0.0826898	0.983143	-0.0772705	-0.182436	0	0.982454	NaN	0	1.11632e-17	165.63	116.83	142.19	0.56579	10079000
A0A0G2K911	NSFL1 cofactor p47	Nsfl1c	SERSGQQIVGPPRKKSPNELVDDLFKGAKEH	KKS(1)PNELVDDLFK	84	1	S	___1	A0A0G2K911;O35987	NSFL1 cofactor p47 OS;NSFL1 cofactor p47 OS		20.4705	20.4513	19.7734	21.0691	19.7331	19.4677	19.8966	19.392	-0.0191936	1.29569	-0.26544	-0.504602	-1.01339	2.45494	-1.202	-1.41873	0.418456	0.8059	-0.177339	-0.632169	1.56754	1	1.11865	2.6124	0.274345	0.967678	-0.214216	-0.518313	0.089005	1	-0.17038	-0.222352	3.94914e-21	179.55	154.83	98.337	-0.1701	28389000
P35465	Serine/threonine-protein kinase PAK 1	Pak1	PLPVTPTRDVATSPISPTENNTTPPDALTRN	DVAT(0.501)S(0.501)PIS(0.976)PT(0.021)ENNTTPPDALTR	222	0.976079	S	___1	P35465	Serine/threonine-protein kinase PAK 1 OS		21.5133	NaN	NaN	NaN	NaN	NaN	22.7807	NaN	NaN	NaN	NaN	NaN	C	NaN	NaN	C	0	0.757714	NaN	0	NaN	1	0	NaN	NaN	1	0	NaN	0	1	NaN	0	3.69673e-28	141.22	107.9	108.34	0.11219	86482000
P35465	Serine/threonine-protein kinase PAK 1	Pak1	RDVATSPISPTENNTTPPDALTRNTEKQKKK	DVATSPIS(0.028)PT(0.972)ENNT(0.011)T(0.989)PPDALTR	229	0.988859	T	___1	P35465	Serine/threonine-protein kinase PAK 1 OS		NaN	20.4784	19.8216	18.9934	19.2346	19.5974	18.9306	19.6255	NaN	-0.82819	0.362808	0.694935	MW	-1.77546	1.28593	1.61881	0	0.744789	NaN	0	0.798865	1	-0.873891	-1.53757	0	0.842307	0.362809	0	0.25961	1	0.694934	0.646289	3.69673e-28	130.02	103.24	122.1	-1.0276	22208000
Q920Q0	Paralemmin-1	Palm	VLEFGESAPAAPKENSAAPSPIRPHSTSPAK	ENS(1)AAPS(1)PIRPHS(0.972)T(0.968)S(0.059)PAKEEQK	112	0.999999	S	___3	Q920Q0	Paralemmin-1 OS		19.3804	20.4604	19.7667	19.8545	NaN	18.7189	NaN	NaN	1.08006	0.087719	NaN	NaN	2.11412	1.06269	MW	NaN	1.01722	0.500391	1.52204	1.89706	0.0429182	1	0.087719	0.115991	0	1	NaN	0	NaN	1	0	NaN	9.33753e-06	130.37	74.936	65.817	1.1486	56126000
Q920Q0	Paralemmin-1	Palm	KENSAAPSPIRPHSTSPAKEEQKSETMVNAQ	ENSAAPSPIRPHS(0.993)T(0.006)S(1)PAK	124	0.999892	S	___1	Q920Q0	Paralemmin-1 OS		20.4526	20.3193	19.7074	19.4247	NaN	20.5775	NaN	NaN	-0.133289	-0.282625	NaN	NaN	-1.09679	-1.21641	MW	Nan	0.244491	0.845688	-0.298086	-0.524708	0	0.905532	-0.0826244	0	0	0.832187	NaN	0	NaN	1	0	NaN	1.49406e-18	171.33	110.21	171.33	0.62986	956890000
Q920Q0	Paralemmin-1	Palm	AKEEQKSETMVNAQQTPLGTPKENRKSTPVR	SETMVNAQQT(1)PLGT(1)PK	141	1	T	___2	Q920Q0	Paralemmin-1 OS		20.6959	21.4383	19.7586	21.5732	17.8475	18.6835	18.4375	19.2869	0.742407	1.81456	0.835993	0.84947	1.67296	3.51752	1.78509	1.80184	2.40115	0.417091	0.723869	3.26972	0.787912	1	1.48157	1.6371	1.10906	0.76082	0.97886	2.07796	0.530754	1	1.08202	1.13411	4.53408e-167	256.67	188.95	192.54	-0.047648	131650000
Q920Q0	Paralemmin-1	Palm	QKSETMVNAQQTPLGTPKENRKSTPVRSPGG	SETMVNAQQT(1)PLGT(1)PK	145	1	T	___2	Q920Q0	Paralemmin-1 OS		20.6959	21.4383	19.7586	21.5732	17.8475	18.6835	18.4375	19.2869	0.742407	1.81456	0.835993	0.84947	1.67296	3.51752	1.78509	1.80184	2.40115	0.4588	0.723869	3.26972	0.787912	1	1.48157	1.6371	1.10906	0.754634	0.97886	2.07796	0.530754	1	1.08202	1.13411	4.43009e-216	267.37	192.26	170.74	0.06462	148410000
Q920Q0	Paralemmin-1	Palm	SEVDELIHKADEVTLSEAGSTTGPAEPRGLA	ADEVT(0.001)LS(0.998)EAGS(0.795)T(0.162)T(0.044)GPAEPR	244	0.998397	S	___2	Q920Q0	Paralemmin-1 OS		20.5518	20.5343	19.9465	20.3527	18.7978	19.1175	NaN	20.1637	-0.0174675	0.40624	0.319666	NaN	-1.01218	1.32523	1.24804	MW	0.117012	0.966206	0.032348	0.161285	0.60231	1	0.416348	1.06063	0.309252	0.964262	0.319667	0.663388	0	1	NaN	0	7.27719e-51	197.67	154.12	127.49	0.044352	21442000
Q920Q0	Paralemmin-1	Palm	AAELPATKEENQTGPTTTPSDTQDLDMKKPR	EENQTGPT(0.859)T(0.083)T(0.058)PS(0.5)DT(0.5)QDLDMK	361	0.858954	T	___2	Q920Q0	Paralemmin-1 OS		19.7966	NaN	19.9233	20.2511	19.1195	NaN	NaN	18.5454	NaN	0.327763	NaN	NaN	C	1.25507	C	MW	0	0.850919	NaN	0	0	0.730818	0.327763	0	0	1	NaN	0	0	1	NaN	0	2.8354e-38	182	147.25	182	-0.39123	4677700
Q920Q0	Paralemmin-1	Palm	ELPATKEENQTGPTTTPSDTQDLDMKKPRCR	EENQTGPT(0.002)T(0.002)T(0.995)PS(0.857)DT(0.144)QDLDMK	363	0.995329	T	___2	Q920Q0	Paralemmin-1 OS		20.8297	21.321	21.404	21.893	NaN	21.0445	19.9165	NaN	0.491299	0.488924	NaN	NaN	1.40571	1.4034	MW	C	0	0.833643	0.491299	0	0.466161	1	0.488923	0.98675	0	1	NaN	0	0	1	NaN	0	5.91529e-05	132.6	93.261	132.6	-0.99973	36274000
Q920Q0	Paralemmin-1	Palm	PATKEENQTGPTTTPSDTQDLDMKKPRCRCC	EENQTGPTTTPS(0.994)DT(0.006)QDLDMK	365	0.99387	S	___2	Q920Q0	Paralemmin-1 OS		19.7966	19.811	20.0874	20.8872	19.1195	NaN	NaN	18.5454	0.0143375	0.799757	NaN	NaN	1.00999	1.74081	C	MW	0.308034	0.834134	0.232062	0.584082	0.705895	1	0.787185	1.36635	0	1	NaN	0	0	1	NaN	0	2.8354e-38	182	147.25	90.755	0.28521	45096000
Q920Q0	Paralemmin-1	Palm	TKEENQTGPTTTPSDTQDLDMKKPRCRCCSV	EENQTGPT(0.022)T(0.022)T(0.952)PS(0.072)DT(0.931)QDLDMK	367	0.931198	T	___2	Q920Q0	Paralemmin-1 OS		21.293	21.321	22.1122	21.5903	20.387	20.3857	NaN	19.7233	0.0279713	-0.521805	-0.00132179	NaN	1.01958	-1.43575	-1.00092	MW	0	0.832691	0.0279713	0	0.518417	1	-0.521806	-1.08777	0	1	-0.00132084	0	0	1	NaN	0	2.8354e-38	182	147.25	70.986	-0.094808	33814000
D3Z9C7	Protein piccolo	Pclo	DLLKGLKKDSFSQESSPSSPSDLAKLESTVL	DSFSQES(0.008)S(0.959)PS(0.328)S(0.706)PSDLAK	63	0.958972	S	___2	D3Z9C7;F1M7V4;Q9JKS6	Protein piccolo OS;Protein piccolo OS;Protein piccolo OS		19.7713	20.3328	19.5133	19.5358	19.2251	18.6809	19.1658	NaN	0.561476	0.0225143	-0.544205	NaN	1.47578	1.01573	-1.45822	C	0.34985	0.772226	0.459362	0.712068	0.02753	1	-0.0371641	-0.0671856	0	0.923534	-0.433956	0	0	0.904032	NaN	0	6.78293e-126	237.06	157.73	237.06	0.15779	16730000
D3Z9C7	Protein piccolo	Pclo	KGLKKDSFSQESSPSSPSDLAKLESTVLSIL	KDS(0.998)FS(0.001)QES(0.001)S(0.001)PS(0.015)S(0.983)PSDLAK	66	0.983416	S	___1	D3Z9C7;F1M7V4;Q9JKS6	Protein piccolo OS;Protein piccolo OS;Protein piccolo OS		21.6311	21.6657	22.0206	21.7121	22.3177	21.0267	21.01	21.2335	0.034586	-0.308491	-1.29101	0.223509	1.02426	-1.23841	-2.44699	1.16757	0.0433411	0.985141	0.034585	0.0970621	0.159246	1	-0.233351	-0.366566	0.768607	0.97949	-1.00246	-1.52308	0.317716	1	0.223508	0.620169	0	334.51	254.27	135.21	-1.1726	84310000
D3Z9C7	Protein piccolo	Pclo	DDPRNLKKIVDSGVQTDDEETADRSYASRRR	IVDSGVQT(1)DDEETADR	2103	1	T	___1	D3Z9C7;F1M7V4;Q9JKS6	Protein piccolo OS;Protein piccolo OS;Protein piccolo OS		20.5051	20.3719	20.102	20.603	20.8413	19.7955	20.6756	20.3518	-0.133253	0.501036	-1.04584	-0.323889	-1.09676	1.41523	-2.06457	-1.2517	0.171933	0.924041	-0.0797373	-0.289466	0.72411	1	0.598623	1.25148	1.49136	0.59513	-1.19849	-2.87851	0	0.854757	-0.323889	0	0	300.86	245.08	300.86	0.94281	30998000
D3Z9C7	Protein piccolo	Pclo	PPASPKTAKMMQRSMSDPKPLSPTADESSRA	S(0.004)MS(0.996)DPKPLSPTADESSR	2337	0.995693	S	___2	D3Z9C7;F1M7V4;Q9JKS6	Protein piccolo OS;Protein piccolo OS;Protein piccolo OS		21.4344	21.6758	21.4246	21.6454	20.4106	20.6614	19.8413	21.1962	0.241417	0.220751	0.250767	1.35487	1.18215	1.16534	1.18984	2.55774	0.649285	0.736247	0.222762	0.873288	0.471354	1	0.339076	0.823658	0.203115	0.964158	0.200077	0.416753	0.604634	1	1.35487	1.43965	1.71985e-34	182.98	140.46	140.77	-0.28357	115500000
D3Z9C7	Protein piccolo	Pclo	TAKMMQRSMSDPKPLSPTADESSRAPFQYSE	S(0.019)MS(0.981)DPKPLS(1)PTADESSR	2343	0.999831	S	___2	D3Z9C7;F1M7V4;Q9JKS6	Protein piccolo OS;Protein piccolo OS;Protein piccolo OS		21.4344	21.6758	21.4246	21.6454	20.4106	20.6614	19.8413	21.1962	0.241417	0.220751	0.250767	1.35487	1.18215	1.16534	1.18984	2.55774	0.649285	0.736871	0.222762	0.873288	0.471354	1	0.339076	0.823658	0.203115	0.964876	0.200077	0.416753	0.604634	1	1.35487	1.43965	1.71985e-34	182.98	140.46	118.05	-1.7112	81185000
D3Z9C7	Protein piccolo	Pclo	PPISADTRDQFGSSHSLPEVQQHMREESRTR	DQFGS(0.001)S(0.003)HS(0.996)LPEVQQHMR	3054	0.996297	S	___1	D3Z9C7;F1M7V4;Q9JKS6	Protein piccolo OS;Protein piccolo OS;Protein piccolo OS		21.2445	NaN	22.5743	20.7353	20.5182	20.3388	20.067	18.901	NaN	-1.83897	-0.179457	-1.16596	C	-3.57755	-1.13246	-2.24382	0	0.968029	NaN	0	0.630895	1	-1.31938	-1.33568	0.0851088	0.972845	-0.179456	-0.223857	0	0.971419	-0.952932	0	2.26028e-06	141.74	105.53	141.74	0.035623	50343000
D3Z9C7	Protein piccolo	Pclo	HAHSGPTSAGSSSVPSPGQPGSPSVSKKKHS	GSHAHSGPTSAGSSSVPS(1)PGQPGS(0.769)PS(0.191)VS(0.04)K	3320	0.999965	S	___2	D3Z9C7;F1M7V4;Q9JKS6	Protein piccolo OS;Protein piccolo OS;Protein piccolo OS		20.8457	21.0217	20.3386	20.4627	20.1483	20.5446	20.0603	21.2903	0.176069	0.124088	0.396345	1.23005	1.1298	1.08982	1.31617	2.34575	0.627887	0.674187	0.493106	1.08721	0.15839	1	0.220102	0.35444	0.31751	0.965361	0.352536	0.653122	0.816366	1	1.29148	1.55147	3.99299e-09	88.838	53.995	88.838	0.55274	81084000
D3Z9C7	Protein piccolo	Pclo	TSAGSSSVPSPGQPGSPSVSKKKHSSTKPTD	GSHAHSGPTSAGSSSVPSPGQPGS(0.963)PS(0.031)VS(0.006)K	3326	0.96271	S	___1	D3Z9C7;F1M7V4;Q9JKS6	Protein piccolo OS;Protein piccolo OS;Protein piccolo OS		18.9249	20.1531	20.7404	19.4087	18.6426	18.8039	18.4658	18.7041	1.2282	-1.33173	0.161222	0.238361	2.34275	-2.51704	1.11823	1.17965	0.781904	0.55961	1.2282	1.82542	0.51373	1	-1.20902	-1.11634	0.204112	0.954729	0.259658	0.448935	0.0640359	1	0.23836	0.180874	3.99299e-09	88.838	53.995	76.691	0.91044	98113000
D3Z9C7	Protein piccolo	Pclo	TSAGSSSVPSPGQPGSPSVSKKKHSSTKPTD	GSHAHSGPTSAGSSSVPSPGQPGS(0.963)PS(0.031)VS(0.006)K	3326	0.96271	S	___2	D3Z9C7;F1M7V4;Q9JKS6	Protein piccolo OS;Protein piccolo OS;Protein piccolo OS		20.8457	21.0217	20.3386	20.4627	20.1483	21.0368	20.0603	21.2903	0.176069	0.124088	0.888542	1.23005	1.1298	1.08982	1.8513	2.34575	0.627887	0.674996	0.493106	1.08721	0.15839	1	0.220102	0.35444	0	0.922961	0.844732	0	0.816366	1	1.29148	1.55147	3.99299e-09	88.838	53.995	76.691	0.91044	98113000
M0R4H5	PDZ and LIM domain protein 4	Pdlim4	AQAHRIHIDPEAQDGSPATSRRSSISGISLE	IHIDPEAQDGS(1)PATSR	111	0.999973	S	___1	M0R4H5;P36202	PDZ and LIM domain protein 4 OS;PDZ and LIM domain protein 4 OS		18.0121	17.7996	19.3163	17.3504	NaN	18.3855	18.7893	18.4642	-0.212521	-1.96596	NaN	-0.325104	-1.15871	-3.90673	MW	-1.25275	0	0.749987	-0.212521	0	0.866098	1	-1.96596	-2.15916	0	1	NaN	0	0	1	-0.325104	0	1.02896e-06	144.4	98.578	144.4	0.77077	3714600
F1M2K6		Pkp4	QTRVASPSQGQVGSSSPKRSGMTAVPQHLGP	VASPSQGQVGSS(0.001)S(0.999)PK	336	0.999265	S	___1	F1M2K6	Plakophilin 4 OS		19.5481	19.5747	20.16	19.3028	19.7545	19.2703	19.6452	21.2663	0.0265884	-0.857122	-0.484152	1.62118	1.0186	-1.81142	-1.39876	3.07627	0.290762	0.841317	0.226491	0.54569	1.19693	1	-0.857123	-2.62095	0.257427	0.96383	-0.55713	-0.59523	1.26763	1	1.90009	2.6528	2.93222e-99	225.31	178.35	225.31	0.13136	19592000
F1M2K6		Pkp4	SYNRLPHTGPADDGATRSPSIDSIQKDPREF	LPHTGPADDGAT(0.796)RS(0.253)PS(0.951)IDSIQK	507	0.796151	T	___2	F1M2K6	Plakophilin 4 OS		21.991	22.0247	21.7833	22.0358	21.6202	21.6261	21.0927	NaN	0.0336609	0.252457	0.00588989	NaN	1.02361	1.19123	1.00409	C	0.172368	0.923804	0.0762215	0.2851	0.168851	1	0.250179	0.387368	0	1	0.00588989	0	0	1	NaN	0	3.09916e-05	112.26	79.339	112.26	0.23394	113420000
F1M2K6		Pkp4	LPHTGPADDGATRSPSIDSIQKDPREFAWRD	SPS(1)IDSIQK	511	0.999976	S	___1	F1M2K6	Plakophilin 4 OS		19.6242	19.971	19.5434	19.4829	19.4101	19.0726	18.1147	19.3118	0.346741	-0.0605183	-0.337502	1.19705	1.27168	-1.04284	-1.26357	2.2927	0.445833	0.733755	0.397535	0.822569	0.417695	1	0.405306	0.789716	0.0554932	0.978782	0.133609	0.14619	0.645414	1	2.1445	1.41787	1.3574e-34	183.85	118.35	172.61	0.99932	235090000
F1M2K6		Pkp4	LPHTGPADDGATRSPSIDSIQKDPREFAWRD	SPS(1)IDSIQK	511	0.999976	S	___2	F1M2K6	Plakophilin 4 OS		21.991	22.0247	21.7787	22.0358	19.7208	21.5483	21.9669	22.1844	0.0336609	0.257048	1.8275	0.217527	1.02361	1.19503	3.54922	1.16274	0.172368	0.924215	0.0762215	0.2851	0.23383	1	0.25171	0.481454	0.282086	0.961701	0.719315	0.638228	0.0583185	1	0.142997	0.150765	1.3574e-34	183.85	118.35	172.61	0.99932	235090000
F1M2K6		Pkp4	TGPADDGATRSPSIDSIQKDPREFAWRDPEL	S(0.003)PS(0.997)IDS(1)IQK	514	1	S	___2	F1M2K6	Plakophilin 4 OS		NaN	20.169	20.3594	20.0348	19.6349	19.3622	21.5704	20.7094	NaN	-0.324556	-0.272739	-0.861027	MW	-1.25228	-1.2081	-1.81633	0	0.78414	NaN	0	0.314426	1	-0.270041	-0.598517	0.580882	0.958269	-0.213317	-0.836525	0.376586	1	-0.446377	-0.747299	0.00217812	108.56	64.884	108.56	-0.095046	119900000
F1M2K6		Pkp4	LGLNELDDLLGKESPSKDSEPSCWGKKKKKK	LLGLNELDDLLGKES(0.041)PS(0.959)K	777	0.959133	S	___1	F1M2K6	Plakophilin 4 OS		20.1987	20.3645	NaN	21.1436	20.091	19.752	20.3771	20.1772	0.165844	NaN	-0.339008	-0.199898	1.12182	MW	-1.26489	-1.14862	0	1	0.165844	0	0	0.783485	NaN	0	0	1	-0.339008	0	0	1	-0.199898	0	1.73896e-194	258.89	214.59	93.381	-0.70129	14862000
Q62688	Inactive phospholipase C-like protein 1;Phosphoinositide phospholipase C	Plcl1	IIKDPSNQKCGGRKKTVSFSSMPSEKKISSA	KKT(1)VS(0.999)FS(0.001)SMPSEK	94	0.999998	T	___2	Q62688;F1LP62	Inactive phospholipase C-like protein 1 OS;Phosphoinositide phospholipase C OS		19.283	19.0221	18.8236	20.5042	19.4176	18.7599	19.6121	18.2236	-0.260918	1.68066	-0.657633	-1.38848	-1.19824	3.20575	-1.57749	-2.61803	1.08869	0.601651	-0.324728	-1.43882	0.607518	1	1.68066	1.4767	0	1	-0.657632	0	0	1	-1.38848	0	0.000986957	119.08	88.87	119.08	0.60313	9997100
Q62688	Inactive phospholipase C-like protein 1;Phosphoinositide phospholipase C	Plcl1	KDPSNQKCGGRKKTVSFSSMPSEKKISSAHD	KKT(1)VS(1)FSSMPSEK	96	0.999937	S	___2	Q62688;F1LP62	Inactive phospholipase C-like protein 1 OS;Phosphoinositide phospholipase C OS		19.283	19.0221	18.8236	20.5042	19.4176	18.7599	19.6121	18.2236	-0.260918	1.68066	-0.657633	-1.38848	-1.19824	3.20575	-1.57749	-2.61803	1.08869	0.600448	-0.324728	-1.43882	0.607518	1	1.68066	1.4767	0	0.884584	-0.657632	0	0	0.867222	-1.38848	0	0.000986957	119.08	88.87	110.34	-1.324	9997100
D3ZZ81		Ppfia1	NHEQENAPSTNGKRSSDGSLSHEDLAKVLEL	RS(0.01)S(0.99)DGS(0.998)LS(0.001)HEDLAK	239	0.99006	S	___2	D3ZZ81;A0A0G2K3L9;A0A1B0GWM2;A0A1B0GWS0	PTPRF-interacting protein alpha 1 OS;PTPRF-interacting protein alpha 1 OS;PTPRF-interacting protein alpha 1 OS;PTPRF-interacting protein alpha 1 OS		18.2657	19.2619	19.4649	18.3469	19.0189	18.306	18.7746	19.4639	0.996206	-1.11794	-0.712912	0.689312	1.99475	-2.17037	-1.63911	1.61251	0.597006	0.651208	0.764593	1.19156	0.252028	1	-1.11794	-0.652974	0	0.803886	-0.712912	0	0.279726	1	0.548987	0.634199	1.23474e-08	136.36	82.271	75.91	0.53959	15620000
D3ZZ81		Ppfia1	QENAPSTNGKRSSDGSLSHEDLAKVLELQEV	RS(0.26)S(0.74)DGS(0.999)LS(0.001)HEDLAK	242	0.998648	S	___2	D3ZZ81;A0A0G2K3L9;A0A1B0GWM2;A0A1B0GWS0	PTPRF-interacting protein alpha 1 OS;PTPRF-interacting protein alpha 1 OS;PTPRF-interacting protein alpha 1 OS;PTPRF-interacting protein alpha 1 OS		18.2657	19.2619	19.4649	18.3469	19.0189	18.306	18.7746	19.3874	0.996206	-1.11794	-0.712912	0.612829	1.99475	-2.17037	-1.63911	1.52926	0.597006	0.652057	0.764593	1.19156	0.252028	1	-1.11794	-0.652974	0	0.803669	-0.712912	0	0.132059	1	0.240012	0.312223	1.23474e-08	136.36	82.271	136.36	0.6615	15822000
F1LSE6	Liprin-alpha-3	Ppfia3	EAGVPRGEGPAIPGDTPPPTPRSARLERMTQ	DEAGVPRGEGPAIPGDT(0.998)PPPT(0.002)PR	678	0.997821	T	___1	F1LSE6;Q91Z79	Liprin-alpha-3 OS;Liprin-alpha-3 OS		NaN	NaN	19.6836	19.5892	19.0173	NaN	18.4233	18.7875	NaN	-0.0943604	NaN	0.364206	NaN	-1.06759	C	1.28717	NaN	1	0	NaN	0	0.93902	-0.0943604	0	0	0.84903	NaN	0	0	0.859907	0.782784	0	0.00181005	69.47	32.312	67.866	1.7722	5421200
A0A0G2JX67	Prolyl endopeptidase-like	Prepl	QEGCCLVRSKDEEADSDNYEVLFNLEELKLE	S(0.015)KDEEADS(0.948)DNY(0.037)EVLFNLEELK	159	0.94826	S	___1	A0A0G2JX67;D3ZZ32;Q5HZA6	Prolyl endopeptidase-like OS;Prolyl endopeptidase-like OS;Prolyl endopeptidase-like OS		20.2107	NaN	NaN	19.6124	19.7102	19.4155	19.5781	NaN	NaN	NaN	-0.294701	NaN	C	MW	-1.22663	C	0	0.990014	NaN	0	0	0.83347	NaN	0	1.57815	0.966426	-0.2947	-1.97958	0	0.983808	NaN	0	8.73749e-16	157.88	101.13	124.73	-0.62142	6715300
P63319	Protein kinase C gamma type	Prkcg	VRMGPSSSPIPSPSPSPTDSKRCFFGASPGR	MGPSSSPIPS(0.003)PS(0.997)PS(0.999)PT(0.001)DSKR	330	0.998711	S	___2	P63319	Protein kinase C gamma type OS		19.6969	19.8459	20.8501	20.5437	18.6916	20.2282	20.1005	19.7927	0.149035	-0.306421	1.53664	-0.307817	1.10883	-1.23664	2.90118	-1.23783	0.4779	0.788317	0.176874	0.678552	0.0134158	1	0.0184402	0.0332553	1.8628	0.60775	1.43692	3.24898	0.0492307	1	-0.101362	-0.125707	9.00782e-06	139	103.17	115.99	-0.70683	128450000
P63319	Protein kinase C gamma type	Prkcg	VRMGPSSSPIPSPSPSPTDSKRCFFGASPGR	MGPSSSPIPS(0.003)PS(0.997)PS(0.999)PT(0.001)DSKR	330	0.998711	S	___3	P63319	Protein kinase C gamma type OS		19.9216	21.0066	21.8216	22.4751	20.1309	20.548	20.9557	20.0035	1.08498	0.653503	0.417034	-0.952208	2.12135	1.57298	1.33518	-1.93483	1.1673	0.496941	0.92059	1.95523	1.06933	1	0.788354	1.76559	0.862704	0.971825	0.544694	1.47142	0.278119	1	-0.697184	-0.629405	9.00782e-06	139	103.17	115.99	-0.70683	128450000
Q63259	Receptor-type tyrosine-protein phosphatase-like N	Ptprn	PGRARAPRLPEEGGSSRAEDSSEGHEEEVLG	LPEEGGS(0.178)S(0.816)RAEDS(0.503)S(0.503)EGHEEEVLGGHGEK	306	0.815552	S	___2	Q63259	Receptor-type tyrosine-protein phosphatase-like N OS		NaN	22.5153	23.2926	22.644	21.6676	22.3561	NaN	NaN	NaN	-0.648672	0.688526	NaN	MW	-1.56772	1.61164	NaN	0	0.806117	NaN	0	0	0.650964	-0.648672	0	0	1	0.688526	0	NaN	1	0	NaN	4.43566e-08	82.077	55.66	54.152	-0.60957	159280000
Q63259	Receptor-type tyrosine-protein phosphatase-like N	Ptprn	APRLPEEGGSSRAEDSSEGHEEEVLGGHGEK	AEDS(0.96)S(0.04)EGHEEEVLGGHGEK	311	0.960093	S	___1	Q63259	Receptor-type tyrosine-protein phosphatase-like N OS		18.4189	18.6223	18.8514	18.6678	18.5259	19.6721	NaN	NaN	0.203342	-0.183594	1.14622	NaN	1.15136	-1.13571	2.21333	NaN	0.169677	0.915727	0.125682	0.336933	0	0.914204	-0.183594	0	0.825919	0.944705	1.14623	1.90774	NaN	1	0	NaN	4.43566e-08	123.92	95.748	120.9	1.5822	192350000
Q63259	Receptor-type tyrosine-protein phosphatase-like N	Ptprn	APRLPEEGGSSRAEDSSEGHEEEVLGGHGEK	AEDS(0.96)S(0.04)EGHEEEVLGGHGEK	311	0.960093	S	___2	Q63259	Receptor-type tyrosine-protein phosphatase-like N OS		22.5513	23.7607	24.4114	23.6919	23.5475	23.7941	NaN	NaN	1.20945	-0.719549	0.246563	NaN	2.31249	-1.64667	1.18638	NaN	1.21302	0.520967	1.20945	2.92221	0	0.657828	-0.719549	0	0.183276	0.961708	0.246561	0.428459	NaN	1	0	NaN	4.43566e-08	123.92	95.748	120.9	1.5822	192350000
Q63475	Receptor-type tyrosine-protein phosphatase N2	Ptprn2	ADSIAGAIQSDPVEGSQESHGRGAEGQLREQ	LEEQADSIAGAIQSDPVEGS(0.967)QES(0.033)HGR	340	0.967017	S	___1	Q63475	Receptor-type tyrosine-protein phosphatase N2 OS		22.4257	22.4458	22.2618	22.1802	23.2963	22.055	19.1585	19.7031	0.0200596	-0.0816174	-1.24125	0.54455	1.014	-1.0582	-2.36403	1.45857	0.0355936	0.988095	-0.0307773	-0.0795718	0.255742	1	-0.142597	-0.452381	0.410725	0.948	-0.718073	-0.852071	0	1	0.54455	0	2.50777e-44	177.53	147.81	116.65	0.2257	97678000
Q63475	Receptor-type tyrosine-protein phosphatase N2	Ptprn2	RAEMKKSEQPEEVLSSEEETAGVEHVKSRTY	SEQPEEVLS(0.999)S(0.997)EEET(0.004)AGVEHVK	425	0.997433	S	___1	Q63475	Receptor-type tyrosine-protein phosphatase N2 OS		19.233	19.2912	NaN	19.6809	NaN	19.3127	NaN	NaN	0.0581608	NaN	NaN	NaN	1.04114	MW	MW	NaN	0.15125	0.924266	0.100087	0.293455	0	0.911179	NaN	0	0	1	NaN	0	NaN	1	0	NaN	0.000131236	108.25	74.044	74.471	-0.27228	51545000
P63012	Ras-related protein Rab-3A	Rab3a	KQTFERLVDVICEKMSESLDTADPAVTGAKQ	MS(1)ESLDTADPAVTGAK	188	0.999921	S	___1	P63012	Ras-related protein Rab-3A OS		20.0543	20.3386	20.4251	NaN	19.6993	19.6796	17.7706	NaN	0.2843	NaN	-0.0196819	NaN	1.21782	C	-1.01374	C	0	0.758782	0.284299	0	0	0.969467	NaN	0	0	1	-0.0196829	0	0	1	NaN	0	2.11687e-87	222.45	121.97	171.46	-0.16736	10511000
P63012	Ras-related protein Rab-3A	Rab3a	TFERLVDVICEKMSESLDTADPAVTGAKQGP	MS(0.004)ES(0.992)LDT(0.004)ADPAVTGAK	190	0.991911	S	___1	P63012	Ras-related protein Rab-3A OS		18.8894	19.0188	19.7139	18.9769	NaN	19.2532	NaN	NaN	0.129379	-0.737007	NaN	NaN	1.09382	-1.66671	MW	NaN	0.095232	0.962617	-0.0524095	-0.176624	0.662447	1	-0.981159	-1.34307	0	1	NaN	0	NaN	1	0	NaN	7.32745e-25	180.24	111.35	179.97	-0.3842	8675500
D3ZKH6		Rabgap1l	GGGPASPQEDEAEEESDNELSSGTGDVSKDC	ESDKEEPVTPT(0.001)S(0.001)GGGPAS(0.003)PQEDEAEEES(0.984)DNELS(0.006)S(0.003)GT(0.001)GDVSK	490	0.984463	S	___1	D3ZKH6	RAB GTPase-activating protein 1-like OS		20.4269	20.3694	20.7454	19.8666	20.5957	19.4207	NaN	19.9269	-0.0575676	-0.878798	-1.17496	NaN	-1.04071	-1.83884	-2.25787	MW	0.0704568	0.97165	-0.0575676	-0.156115	0.471571	1	-0.878798	-1.09463	0	0.957376	-1.17496	0	0	0.958371	NaN	0	7.75949e-08	62.173	46.991	55.608	-0.42127	17467000
D3ZKQ4		Rabl6	SLLPSDPIPSKNISLSSEEEAEGLAGHPRVS	NISLS(1)S(1)EEEAEGLAGHPR	474	0.999996	S	___2	D3ZKQ4	RAB, member RAS oncogene family-like 6 OS		21.8947	21.9771	20.8018	23.2175	21.6082	21.1614	22.4379	22.5588	0.0823345	2.4157	-0.446751	0.120886	1.05873	5.33578	-1.36297	1.0874	0.108387	0.932642	-0.218815	-0.263814	0.856078	1	1.68647	1.66054	0.596566	0.962341	-0.456339	-1.03206	0.170423	1	0.287808	0.389826	2.18123e-18	165.58	131.2	165.58	0.55507	205620000
D3ZKQ4		Rabl6	LLPSDPIPSKNISLSSEEEAEGLAGHPRVSP	NISLS(1)S(1)EEEAEGLAGHPR	475	0.999999	S	___2	D3ZKQ4	RAB, member RAS oncogene family-like 6 OS		21.1572	21.4924	20.9979	21.7927	22.2994	21.2245	22.4028	22.3572	0.335169	0.794752	-1.07483	-0.0456219	1.26153	1.73478	-2.10647	-1.03213	0.842819	0.60003	0.486389	1.32209	0.661209	1	0.90395	1.2567	0.601021	0.968172	-0.825452	-1.15461	0.0903011	1	-0.169255	-0.224758	2.18123e-18	165.58	131.2	152.68	0.52036	208230000
D3ZKQ4		Rabl6	KRVGRFPVREDLSDVTDEDTGPAQPPPPSKF	FPVREDLS(1)DVT(1)DEDTGPAQPPPPSK	602	1	T	___1	D3ZKQ4	RAB, member RAS oncogene family-like 6 OS		19.5833	19.5441	20.3648	19.3908	19.3629	NaN	21.1006	20.2912	-0.0392075	-0.974016	NaN	-0.809393	-1.02755	-1.9643	C	-1.75247	0	0.72807	-0.0645707	0	1.0232	1	-0.974016	-2.30073	0	0.848304	NaN	0	0	0.855525	-0.809393	0	2.43217e-22	143.58	107.24	143.58	-0.092355	915560000
D3ZKQ4		Rabl6	RFPVREDLSDVTDEDTGPAQPPPPSKFPVPA	VGRFPVREDLS(0.028)DVT(0.993)DEDT(0.98)GPAQPPPPSK	606	0.979502	T	___2	D3ZKQ4	RAB, member RAS oncogene family-like 6 OS		NaN	NaN	NaN	NaN	NaN	NaN	23.1109	NaN	NaN	NaN	NaN	NaN	NaN	NaN	NaN	C	NaN	1	0	NaN	NaN	1	0	NaN	NaN	1	0	NaN	0	1	NaN	0	0.00057672	62.871	42.84	53.481	0.072177	45648000
D3ZKQ4		Rabl6	LEELGPKESSEEDKDSKLPSKEKKKKKKKSK	NDSDLFGLGLEELGPKES(0.533)S(0.533)EEDKDS(0.934)K	650	0.933574	S	___2	D3ZKQ4	RAB, member RAS oncogene family-like 6 OS		22.0647	22.649	NaN	21.8922	NaN	NaN	NaN	22.1939	0.584349	NaN	NaN	NaN	1.49936	MW	NaN	MW	0	0.790215	0.584349	0	0	0.709814	NaN	0	NaN	1	0	NaN	0	0.926632	NaN	0	9.23123e-05	73.675	40.972	73.675	-0.096245	30457000
Q5FVT1	RalA-binding protein 1	Ralbp1	ISPTKFPGLYRTGEPSPPHDILHEPPDIVSD	T(0.007)GEPS(0.993)PPHDILHEPPDIVS(1)DDEK	48	0.992852	S	___2	Q5FVT1;A0A0G2K694;Q62796	RCG55460, isoform CRA_a OS;RalA-binding protein 1 OS;RalA-binding protein 1 OS		22.271	22.5303	23.3585	NaN	21.7427	22.0281	21.8609	21.9787	0.2593	NaN	0.285341	0.11784	1.1969	C	1.2187	1.08511	0	0.912362	0.327317	0	0	0.674944	NaN	0	0.63752	0.958757	0.268622	0.96284	0.21007	1	0.358983	0.482045	4.12896e-05	97.366	58.002	48.968	0.32587	95288000
Q5FVT1	RalA-binding protein 1	Ralbp1	PSPPHDILHEPPDIVSDDEKDHGKKKGKFKK	T(0.008)GEPS(0.992)PPHDILHEPPDIVS(1)DDEK	62	1	S	___2	Q5FVT1;A0A0G2K694;Q62796	RCG55460, isoform CRA_a OS;RalA-binding protein 1 OS;RalA-binding protein 1 OS		22.271	22.5303	23.3585	NaN	21.7427	22.0281	21.8609	21.9787	0.2593	NaN	0.285341	0.11784	1.1969	C	1.2187	1.08511	0	0.91364	0.327317	0	0	0.674599	NaN	0	0.63752	0.957254	0.268622	0.96284	0.21007	1	0.358983	0.482045	4.12896e-05	97.366	58.002	97.366	-0.36923	98366000
D4A054		Ranbp2	FGTQSTSKDGDDEDGSDEDVVHNEDIHFEPI	DGDDEDGS(1)DEDVVHNEDIHFEPIVSLPEVEVK	2735	0.999887	S	___1	D4A054;M0R3M4	RAN-binding protein 2 OS;RAN-binding protein 2 OS		NaN	20.4864	21.4839	21.6305	20.6738	21.0039	21.317	21.2123	NaN	0.146597	0.330065	-0.104652	MW	1.10696	1.25707	-1.07523	0	0.962676	NaN	0	0.104862	1	-0.233202	-0.263854	0.303944	0.970402	0.194174	0.552078	0.295548	1	1.33464	0.691309	2.95943e-06	67.076	38.671	50.865	0.62959	67228000
M0R920		Ranbp3	PPPEPGATRAAEEEDSDEDAVLAPSGVTGAG	AAEEEDS(1)DEDAVLAPSGVTGAGAGDDGDGQATGST	409	0.999973	S	___1	M0R920;M0R5Q3;M0RD63	RAN-binding protein 3 OS;RAN-binding protein 3 OS;RAN-binding protein 3 OS		20.657	20.6225	NaN	20.7141	19.5149	NaN	20.2225	20.043	-0.0345287	NaN	NaN	-0.179525	-1.02422	MW	C	-1.13251	0	0.752789	-0.0766315	0	0	0.797085	NaN	0	0	1	NaN	0	0.37273	1	-0.164876	-0.591899	2.1454e-05	60.848	30.942	60.848	-0.059946	16336000
F1M386	Rap guanine nucleotide exchange factor 2	Rapgef2	KQAEDTISNASSQLSSPPTSPQSSPRKGYAL	QAEDTISNASSQLS(0.011)S(0.977)PPT(0.011)S(0.001)PQSSPR	1115	0.977267	S	___2	F1M386;A0A0G2JU11;A0A0A0MP77	Rap guanine nucleotide exchange factor 2 OS;Rap guanine nucleotide exchange factor 2 OS;Rap guanine nucleotide exchange factor 2 OS		21.2115	21.5108	20.9354	21.2808	20.7119	21.635	NaN	19.0428	0.29932	0.345417	0.923101	NaN	1.23056	1.27052	1.89619	MW	0.592904	0.718035	0.300735	0.956468	0.548829	1	0.35699	0.956315	0	0.798926	0.878832	0	0	0.810114	NaN	0	1.66151e-10	126.88	93.43	124.31	0.35562	79428000
F1M386	Rap guanine nucleotide exchange factor 2	Rapgef2	EDTISNASSQLSSPPTSPQSSPRKGYALALS	QAEDTISNASSQLS(0.154)S(0.844)PPT(0.822)S(0.167)PQS(0.013)SPR	1118	0.821625	T	___2	F1M386;A0A0G2JU11;A0A0A0MP77	Rap guanine nucleotide exchange factor 2 OS;Rap guanine nucleotide exchange factor 2 OS;Rap guanine nucleotide exchange factor 2 OS		NaN	21.5108	NaN	NaN	NaN	21.3807	NaN	NaN	NaN	NaN	NaN	NaN	MW	NaN	MW	Nan	0	0.813209	NaN	0	NaN	1	0	NaN	0	1	NaN	0	NaN	1	0	NaN	1.06728e-08	120.44	70.884	120.44	0.67835	8913400
F1LM43	Ras-specific guanine nucleotide-releasing factor 1	Rasgrf1	SSGFRKPTSDILKEESDDDQSDVDDTEVSPP	KPTSDILKEES(1)DDDQSDVDDTEVSPPTPK	747	0.99968	S	___1	F1LM43;A0A0G2JZ23;P28818	Ras-specific guanine nucleotide-releasing factor 1 OS;Ras-specific guanine nucleotide-releasing factor 1 OS;Ras-specific guanine nucleotide-releasing factor 1 OS		20.6036	21.067	21.2474	22.2601	20.3764	20.2091	NaN	18.6054	0.463451	1.01272	-0.167337	NaN	1.37884	2.01771	-1.12298	MW	0.779584	0.610535	0.501722	1.26468	0.703904	1	0.952747	1.40559	0.0516115	0.98437	-0.06143	-0.122633	0	0.988579	NaN	0	2.94632e-14	110.78	86.428	88.413	0.27303	130690000
F1LVK0		RGD1307100	TCRVVFENEQDSNSLTKTQRKRSLVTAEPQH	VVFENEQDS(0.003)NS(0.061)LT(0.936)K	2334	0.935672	T	___1	F1LVK0;A0A096MJT6	Similar to RIKEN cDNA D630029K19 OS;Similar to RIKEN cDNA D630029K19 OS		18.8552	NaN	19.0941	NaN	NaN	18.6937	18.0165	19.1716	NaN	NaN	NaN	1.15512	C	C	MW	2.22703	0	0.722279	NaN	0	0	0.945447	NaN	0	0	0.82208	NaN	0	0	0.83111	1.05533	0	1.65282e-06	156.17	79.23	120.92	-0.14528	4428000
O08773	Regulator of G-protein signaling 14	Rgs14	GFLAFVSSKSESHRKSLGSGEGESESRPGKY	S(1)LGSGEGESESRPGK	286	0.999766	S	___1	O08773	Regulator of G-protein signaling 14 OS		19.9555	20.4397	21.8044	19.7084	20.4069	18.8267	NaN	NaN	0.48423	-2.09598	-1.58011	NaN	1.39884	-4.27516	-2.98993	NaN	0.126479	0.923858	0.158417	0.283426	0.776103	1	-1.72577	-1.6408	0	1	-1.47052	0	NaN	1	0	NaN	4.3811e-22	176.43	144.42	123.68	-0.75317	23036000
A0A0G2KAV8	Regulating synaptic membrane exocytosis protein 1	Rims1	RKAKREKAESMLRNDSLSSDQSESVRPSPPK	NDS(1)LSSDQSESVRPSPPK	409	0.999972	S	___1	A0A0G2KAV8;F1LYS1;A0A0G2KA18;A0A0G2K708;A0A0G2JT77;Q9JIR4	Regulating synaptic membrane exocytosis protein 1 OS;Regulating synaptic membrane exocytosis protein 1 OS;Regulating synaptic membrane exocytosis protein 1 OS;Regulating synaptic membrane exocytosis protein 1 OS;Regulating synaptic membrane exocytosis prot		20.4255	20.4466	19.1336	20.3537	18.2582	18.1764	19.7311	19.8137	0.0210552	1.22013	-0.0818596	0.082613	1.0147	2.32968	-1.05838	1.05893	0.0130434	1	0.0210552	0.0349183	0.167243	1	1.1143	0.436618	0.044992	0.985274	0.156949	0.123809	0.223412	1	0.318659	0.496425	0.00316966	77.357	44.283	75.608	-0.56279	23104000
A0A0G2KAV8	Regulating synaptic membrane exocytosis protein 1	Rims1	SFESQKMERPSISVISPTSPGALKDAPQVLP	MERPSISVIS(0.998)PT(0.203)S(0.8)PGALK	637	0.997632	S	___2	A0A0G2KAV8;F1LYS1;A0A0G2KA18;A0A0G2K708;A0A0G2JT77;Q9JIR4	Regulating synaptic membrane exocytosis protein 1 OS;Regulating synaptic membrane exocytosis protein 1 OS;Regulating synaptic membrane exocytosis protein 1 OS;Regulating synaptic membrane exocytosis protein 1 OS;Regulating synaptic membrane exocytosis prot		20.5741	20.563	20.3522	20.2994	18.7545	19.7937	17.9883	18.1145	-0.0111313	-0.0527706	1.03914	0.126202	-1.00775	-1.03725	2.055	1.09142	0.094968	0.960828	0.056591	0.18082	0.0554967	1	-0.0682182	-0.132319	0.681736	0.972332	1.03914	1.55887	0	0.808508	-0.383621	0	0.000494625	103.01	64.85	90.379	-1.086	32982000
A0A0G2KAV8	Regulating synaptic membrane exocytosis protein 1	Rims1	SQKMERPSISVISPTSPGALKDAPQVLPGQL	MERPSISVIS(0.992)PT(0.073)S(0.935)PGALK	640	0.934992	S	___2	A0A0G2KAV8;F1LYS1;A0A0G2KA18;A0A0G2K708;A0A0G2JT77;Q9JIR4	Regulating synaptic membrane exocytosis protein 1 OS;Regulating synaptic membrane exocytosis protein 1 OS;Regulating synaptic membrane exocytosis protein 1 OS;Regulating synaptic membrane exocytosis protein 1 OS;Regulating synaptic membrane exocytosis prot		20.5741	20.563	19.8823	20.2994	18.7545	19.7937	17.9883	18.1145	-0.0111313	0.417126	1.03914	0.126202	-1.00775	1.33526	2.055	1.09142	0.094968	0.961224	0.056591	0.18082	0	0.971775	0.401678	0	0.681736	0.975269	1.03914	1.55887	0	0.808737	-0.383621	0	0.000494625	103.01	64.85	90.872	0.17576	20025000
F1LQN3	Reticulon;Reticulon-4	Rtn4	APPSTPAAPKRRGSGSVDETLFALPAASEPV	RRGS(0.107)GS(0.937)VDET(0.956)LFALPAASEPVIPSSAEK	171	0.937126	S	___1	F1LQN3;Q9JK11	Reticulon OS;Reticulon-4 OS		23.1995	NaN	23.285	NaN	NaN	23.1519	NaN	NaN	NaN	NaN	NaN	NaN	C	C	MW	NaN	0	0.975455	NaN	0	0	0.778125	NaN	0	0	1	NaN	0	NaN	1	0	NaN	9.00603e-19	124.86	91.198	84.291	0.33079	449920000
M0RAP5		Sbf1	QTHIRALYLEPSDGVSPTQETGEAQSQDDER	ALYLEPS(0.004)DGVS(0.949)PT(0.047)QETGEAQSQDDER	706	0.948862	S	___1	M0RAP5	SET-binding factor 1 OS		20.9772	21.1933	22.6714	21.1523	19.7724	21.2029	20.101	19.7784	0.216059	-1.51911	1.4305	-0.322571	1.16156	-2.86614	2.6954	-1.25056	0	0.753138	0.32104	0	0.503297	1	-1.10983	-1.08882	0	1	1.4305	0	0	1	-0.303836	0	3.39596e-17	147.78	117.92	120.8	-1.4823	42723000
D3ZYR4		Sema4d	RSALLLAKKKPKSEFSDLEQSVKETLVEPGS	SEFS(1)DLEQSVK	783	1	S	___1	D3ZYR4	Semaphorin 4D OS		19.2683	19.7906	18.5083	20.4477	18.979	18.7885	18.6206	18.6976	0.522289	1.93935	-0.190472	0.0769386	1.43623	3.83533	-1.14114	1.05478	1.06112	0.594959	0.352669	1.37661	1.042	1	2.14101	2.20733	0.337384	0.961669	-0.193116	-0.588127	0.239516	1	0.144411	0.436381	2.80606e-61	195.72	86.74	181.67	-0.17857	13381000
M0RBZ7	SH3 domain-containing kinase-binding protein 1	Sh3kbp1	NGKTGMFPSNFIKELSGESDELGISQDEQLS	ELS(1)GESDELGISQDEQLSK	102	0.999915	S	___1	M0RBZ7;A0A0H2UHD8;Q925Q9	SH3 domain-containing kinase-binding protein 1 OS;SH3 domain-containing kinase-binding protein 1 OS;SH3 domain-containing kinase-binding protein 1 OS		19.2742	19.6515	19.0878	NaN	18.3881	18.537	NaN	NaN	0.37738	NaN	0.148905	NaN	1.29898	C	1.10873	NaN	0	0.925412	0.490611	0	0	0.88413	NaN	0	0	0.943426	0.148905	0	NaN	1	0	NaN	0.000284504	131.48	82.021	99.011	-0.73479	5172600
M0RBZ7	SH3 domain-containing kinase-binding protein 1	Sh3kbp1	QSLTSSSLSSPDIFDSPSPEEDKEEHISLAH	RPPSQSLTSSSLSSPDIFDS(0.999)PS(0.968)PEEDKEEHIS(0.033)LAHR	499	0.998955	S	___2	M0RBZ7;A0A0H2UHD8;Q925Q9	SH3 domain-containing kinase-binding protein 1 OS;SH3 domain-containing kinase-binding protein 1 OS;SH3 domain-containing kinase-binding protein 1 OS		21.9061	22.3685	22.1594	NaN	23.2353	22.4322	20.4986	19.5689	0.462442	NaN	-0.803061	-0.929773	1.37787	C	-1.7448	-1.90498	0.0591717	0.975928	0.0680809	0.136584	0	0.676838	NaN	0	0	0.892537	-0.803061	0	0	0.913581	-0.929773	0	1.02567e-22	96.515	81.402	96.515	0.86803	69527000
M0RBZ7	SH3 domain-containing kinase-binding protein 1	Sh3kbp1	LTSSSLSSPDIFDSPSPEEDKEEHISLAHRG	RPPSQSLTSSSLS(0.002)S(0.006)PDIFDS(0.991)PS(0.978)PEEDKEEHIS(0.023)LAHR	501	0.978228	S	___2	M0RBZ7;A0A0H2UHD8;Q925Q9	SH3 domain-containing kinase-binding protein 1 OS;SH3 domain-containing kinase-binding protein 1 OS;SH3 domain-containing kinase-binding protein 1 OS		21.9061	22.3685	22.1594	NaN	23.2353	22.4322	20.4986	19.5689	0.462442	NaN	-0.803061	-0.929773	1.37787	C	-1.7448	-1.90498	0.0591717	0.976319	0.0680809	0.136584	0	0.677021	NaN	0	0	0.89227	-0.803061	0	0	0.913874	-0.929773	0	1.02567e-22	96.515	81.402	74.321	-0.5372	69527000
G3V8S2	SHC-transforming protein 1	Shc1	MKPFEDALRVPPAPQSMSMAEQLQGESWFHG	VPPAPQS(1)MS(1)MAEQLQGES(0.163)WFHGKLS(0.838)R	472	0.999711	S	___3	G3V8S2;F1LN14;Q5M824	SHC-transforming protein 1 OS;SHC-transforming protein 1 OS;SHC-transforming protein 1 OS		22.9306	21.0228	22.4062	21.955	21.9186	22.0279	20.6962	22.6807	-1.90774	-0.451113	0.109282	1.98448	-3.75221	-1.36709	1.07869	3.9572	0.458658	0.687	-1.73759	-1.04373	0.716974	1	-0.451114	-1.35674	0.695338	0.969361	0.149658	0.780127	0	1	1.98448	0	0.00714614	52.909	20.933	52.909	-2.0409	79362000
G3V8S2	SHC-transforming protein 1	Shc1	PFEDALRVPPAPQSMSMAEQLQGESWFHGKL	VPPAPQS(1)MS(1)MAEQLQGES(0.163)WFHGKLS(0.838)R	474	0.999711	S	___3	G3V8S2;F1LN14;Q5M824	SHC-transforming protein 1 OS;SHC-transforming protein 1 OS;SHC-transforming protein 1 OS		22.9306	21.0228	22.4062	21.955	21.9186	22.0279	20.6962	22.6807	-1.90774	-0.451113	0.109282	1.98448	-3.75221	-1.36709	1.07869	3.9572	0.458658	0.687708	-1.73759	-1.04373	0.716974	1	-0.451114	-1.35674	0.695338	0.968197	0.149658	0.780127	0	1	1.98448	0	0.00714614	52.909	20.933	52.909	-2.0409	79362000
G3V8S2	SHC-transforming protein 1	Shc1	MAEQLQGESWFHGKLSRREAEALLQLNGDFL	VPPAPQS(1)MS(1)MAEQLQGES(0.163)WFHGKLS(0.838)R	490	0.837709	S	___3	G3V8S2;F1LN14;Q5M824	SHC-transforming protein 1 OS;SHC-transforming protein 1 OS;SHC-transforming protein 1 OS		22.9306	21.0228	22.4062	21.955	21.9186	22.0279	20.6962	22.6807	-1.90774	-0.451113	0.109282	1.98448	-3.75221	-1.36709	1.07869	3.9572	0.458658	0.688416	-1.73759	-1.04373	0.716974	1	-0.451114	-1.35674	0.695338	0.970527	0.149658	0.780127	0	1	1.98448	0	0.00714614	52.909	20.933	52.909	-2.0409	79362000
D4A4M0		Shisa6	PIAHCERETISAIDTSPKENTPVRSTSKNHY	ETISAIDT(0.002)S(0.998)PK	243	0.998128	S	___2	D4A4M0	Shisa family member 6 OS		19.7474	19.419	22.3362	23.4185	17.9547	NaN	21.9222	21.7189	-0.328405	1.08237	NaN	-0.203358	-1.25562	2.11751	C	-1.15138	0.42225	0.744248	-0.354135	-0.798759	1.16134	1	1.34597	2.30435	0	0.867578	NaN	0	0.14419	1	0.259537	0.33787	1.39354e-73	212.37	127.62	144.65	0.025653	116610000
D4A4M0		Shisa6	ERETISAIDTSPKENTPVRSTSKNHYTPVRT	ETISAIDT(0.005)S(0.995)PKENT(1)PVR	248	1	T	___2	D4A4M0	Shisa family member 6 OS		18.8398	18.9043	21.225	22.789	NaN	NaN	20.7524	21.2984	0.0645523	1.56403	NaN	0.546057	1.04576	2.95679	NaN	1.46009	0.384043	0.850101	0.112816	0.504548	0.914584	1	1.29715	1.70174	NaN	1	0	NaN	0.513649	1	0.420214	0.916058	1.39354e-73	212.37	127.62	212.37	-0.86993	112240000
Q63633	Solute carrier family 12 member 5	Slc12a5	TWTKDKSAAQKNKGPSPVSSEGIKDFFSMKP	NKGPS(1)PVS(1)S(1)EGIK	1045	1	S	___2	Q63633;D3ZGI9;F1LNP4	Solute carrier family 12 member 5 OS;Solute carrier family 12 member 5 OS;Solute carrier family 12 member 5 OS		20.6354	21.1032	20.0633	21.1049	18.8698	19.405	23.738	23.9543	0.467781	1.0416	0.535124	0.216297	1.38298	2.05851	1.44907	1.16175	0.590613	0.720662	0.292812	0.910829	0.654123	1	0.783613	1.22061	0.077523	0.977505	-0.134665	-0.18923	0.16805	1	0.395521	0.400257	4.29829e-79	216	149.47	101.78	0.41985	168540000
O54701	Sodium/potassium/calcium exchanger 2	Slc24a2	EEPTLPNKPRLQRGGSSASLHNSLMRNSIFQ	GGS(0.917)S(0.083)AS(1)LHNSLMR	334	0.917338	S	___2	O54701	Sodium/potassium/calcium exchanger 2 OS		19.6849	20.4121	21.6197	21.3954	20.9462	19.6481	19.0975	NaN	0.727266	-0.224306	-1.2981	NaN	1.6555	-1.16822	-2.45905	C	0	0.850433	0.727265	0	0.0979744	1	-0.0956443	-0.216277	1.01294	0.801922	-1.31565	-2.01993	0	1	NaN	0	0.000920125	123.42	78.255	123.42	0.74031	26575000
O54701	Sodium/potassium/calcium exchanger 2	Slc24a2	EPTLPNKPRLQRGGSSASLHNSLMRNSIFQL	GGS(0.132)S(0.868)AS(0.976)LHNS(0.024)LMR	335	0.867906	S	___2	O54701	Sodium/potassium/calcium exchanger 2 OS		20.4493	NaN	NaN	NaN	NaN	NaN	19.7249	NaN	NaN	NaN	NaN	NaN	C	NaN	NaN	C	0	0.849406	NaN	0	NaN	1	0	NaN	NaN	1	0	NaN	0	1	NaN	0	0.00818479	92.939	63.251	92.939	0.47546	3745500
O54701	Sodium/potassium/calcium exchanger 2	Slc24a2	TLPNKPRLQRGGSSASLHNSLMRNSIFQLMI	GGS(0.829)S(0.171)AS(1)LHNSLMR	337	0.999905	S	___1	O54701	Sodium/potassium/calcium exchanger 2 OS		19.9498	18.452	19.7529	18.3148	18.4188	17.9447	NaN	NaN	-1.49776	-1.43814	-0.474112	NaN	-2.82404	-2.70971	-1.38906	NaN	2.23162	0.5376	-1.84097	-4.14825	1.57007	1	-1.3124	-3.1016	0.415297	0.946942	-0.699065	-0.887281	NaN	1	0	NaN	0.000952364	123.42	78.255	108.06	-0.098646	39280000
O54701	Sodium/potassium/calcium exchanger 2	Slc24a2	TLPNKPRLQRGGSSASLHNSLMRNSIFQLMI	GGS(0.829)S(0.171)AS(1)LHNSLMR	337	0.999905	S	___2	O54701	Sodium/potassium/calcium exchanger 2 OS		20.2992	20.4121	21.6197	21.3954	20.9462	19.6481	19.7249	NaN	0.112984	-0.224306	-1.2981	NaN	1.08146	-1.16822	-2.45905	C	0.230644	0.867677	0.21766	0.473313	0.0979744	1	-0.0956443	-0.216277	1.01294	0.795754	-1.31565	-2.01993	0	1	NaN	0	0.000952364	123.42	78.255	108.06	-0.098646	39280000
D4AD03	Anion exchange protein;Sodium-driven chloride bicarbonate exchanger	Slc4a10	DRERDSGLEDGGESPSFDTPSQRVQFILGTE	DSGLEDGGES(0.029)PS(0.97)FDTPSQR	75	0.970465	S	___1	D4AD03;A0A0G2JYF0;Q80ZA5	Anion exchange protein OS;Anion exchange protein OS;Sodium-driven chloride bicarbonate exchanger OS		21.9394	21.9992	20.5553	23.8765	17.7177	22.0186	19.4444	19.4139	0.0598812	3.32113	4.30089	-0.030571	1.04238	9.99447	19.7105	-1.02142	0.00679461	1	0.0598812	0.0211795	0.687135	1	3.03273	1.52991	0	0.987532	4.30089	0	0	0.987553	-0.030571	0	1.59009e-50	194.98	132.05	119.08	-0.19781	87387000
Q9JJ19	Na(+)/H(+) exchange regulatory cofactor NHE-RF1	Slc9a3r1	PLPEPFSNGEIQKENSREALVEPASESPRPA	ENS(1)REALVEPAS(0.892)ES(0.108)PRPALAR	266	1	S	___1	Q9JJ19	Na(+)/H(+) exchange regulatory cofactor NHE-RF1 OS		19.1376	19.4409	NaN	17.9233	18.8821	19.9083	21.9759	21.2109	0.303291	NaN	1.02616	-0.765066	1.23396	MW	2.0366	-1.69945	0.662587	0.679101	0.407865	1.12652	0	0.943788	NaN	0	1.45506	0.550438	0.986352	2.37797	0.140544	1	-0.244219	-0.328541	0.000177894	94.61	23.009	94.01	-0.62663	194560000
A0A0G2K9N0		Smap2	SRKAVGSMPTAGSAGSVPENLNLFPEPGSKS	AVGS(0.003)MPT(0.138)AGS(0.037)AGS(0.822)VPENLNLFPEPGSK	208	0.821669	S	___1	A0A0G2K9N0;B1WBX6	Small ArfGAP2 OS;Small ArfGAP2 OS		NaN	19.7066	NaN	19.5542	19.0208	18.6897	NaN	NaN	NaN	NaN	-0.331118	NaN	MW	MW	-1.25799	NaN	0	0.931028	NaN	0	0	0.830366	NaN	0	0	0.953697	-0.331118	0	NaN	1	0	NaN	5.80022e-09	105.61	78.037	79.426	-1.0377	4647700
G3V7X5	SPARC-like protein 1	Sparcl1	EKHPNDKAEKPSALNSEEEAHEQSTEQDKTY	PSALNS(1)EEEAHEQSTEQDK	68	1	S	___1	G3V7X5;P24054	SPARC-like 1 (Mast9, hevin), isoform CRA_a OS;SPARC-like protein 1 OS		21.5273	22.0409	22.4911	21.2961	21.3405	21.6168	21.4674	21.3346	0.513632	-1.19499	0.276297	-0.132755	1.42764	-2.28943	1.21108	-1.09639	0.174887	0.906254	0.231808	0.392821	0.375986	1	-1.19499	-0.927012	0.0916667	0.973295	0.276296	0.249369	0.328603	1	0.821266	0.727843	3.06986e-51	197.1	167.97	197.1	0.10201	514480000
G3V7X5	SPARC-like protein 1	Sparcl1	TKNDFEQGSQGQEGDSNAEGEDKAAGSKEHL	TKNDFEQGSQGQEGDS(1)NAEGEDK	259	1	S	___1	G3V7X5;P24054	SPARC-like 1 (Mast9, hevin), isoform CRA_a OS;SPARC-like protein 1 OS		NaN	NaN	18.419	17.2721	16.7416	17.5225	18.1749	20.4618	NaN	-1.14689	0.780895	2.28689	NaN	-2.21436	1.7182	4.88003	NaN	1	0	NaN	0	0.806639	-1.14689	0	0	1	0.780895	0	0	1	2.30202	0	1.61528e-14	149.67	111.08	149.67	0.81793	6106100
G3V7X5	SPARC-like protein 1	Sparcl1	SLSYYLKYGEETPDESENRSEAGDNQGAKKA	YGEET(0.007)PDES(0.819)ENRS(0.174)EAGDNQGAK	366	0.818724	S	___1	G3V7X5;P24054	SPARC-like 1 (Mast9, hevin), isoform CRA_a OS;SPARC-like protein 1 OS		NaN	NaN	NaN	19.8968	NaN	NaN	NaN	NaN	NaN	NaN	NaN	NaN	NaN	MW	NaN	NaN	NaN	1	0	NaN	0	0.806913	NaN	0	NaN	1	0	NaN	NaN	1	0	NaN	0.00448864	59.512	42.822	56.424	-0.50227	2000600
Q6IRK8	Spectrin alpha chain, non-erythrocytic 1	Sptan1	GFVPAAYVKKLDPAQSASRENLLEEQGSIAL	KLDPAQS(1)AS(1)RENLLEEQGSIALR	1029	0.999978	S	___1	Q6IRK8;A0A0G2K1E7;A0A0G2JZ69;A0A0G2K1Y8;P16086	Spectrin alpha chain, non-erythrocytic 1 OS;Spectrin alpha chain, non-erythrocytic 1 OS;Spectrin alpha chain, non-erythrocytic 1 OS;Spectrin alpha chain, non-erythrocytic 1 OS;Spectrin alpha chain, non-erythrocytic 1 OS		NaN	23.1673	23.1207	23.2545	22.1188	22.9189	24.0356	24.1336	NaN	0.133762	0.800104	0.0980759	MW	1.09715	1.74123	1.07035	0	0.995172	NaN	0	0.245157	1	0.2065	0.477018	0	0.986551	0.745817	0	1.22215	1	0.0948887	0.718033	2.76012e-11	153.06	109.86	72.564	-0.35063	269050000
A0A0G2K8W9		Sptbn1	EAESQQWDTSKGDQVSQNGLPAEQGSPRMAG	GDQVS(1)QNGLPAEQGS(1)PR	2122	1	S	___2	A0A0G2K8W9;G3V6S0;A0A0G2JZY6	Spectrin beta chain OS;Spectrin beta chain OS;Spectrin beta chain OS		18.8285	19.2026	18.5588	20.0742	18.8153	17.9985	18.5697	18.4992	0.374063	1.51533	-0.816824	-0.0705605	1.296	2.85864	-1.76152	-1.05012	0.464522	0.734053	0.401728	0.87775	0.631256	1	1.52604	1.35491	0	0.906665	-0.816824	0	0.0753475	1	-0.0705585	-0.172412	0.000399277	112.57	70.697	66.137	0.23229	11845000
A0A0G2K8W9		Sptbn1	KGDQVSQNGLPAEQGSPRMAGTMETSEMVNG	GDQVS(1)QNGLPAEQGS(1)PR	2132	1	S	___2	A0A0G2K8W9;G3V6S0;A0A0G2JZY6	Spectrin beta chain OS;Spectrin beta chain OS;Spectrin beta chain OS		18.8285	19.2026	18.5588	20.0742	18.8153	17.9985	18.5697	18.4992	0.374063	1.51533	-0.816824	-0.0705605	1.296	2.85864	-1.76152	-1.05012	0.464522	0.734646	0.401728	0.87775	0.631256	1	1.52604	1.35491	0	0.908324	-0.816824	0	0.0753475	1	-0.0705585	-0.172412	0	370.76	309.28	66.137	0.23229	137120000
A0A0G2K8W9		Sptbn1	ETSEMVNGAAEQRTSSKESSPVPSPTSDRKA	T(0.014)S(0.021)S(0.963)KES(0.003)S(0.998)PVPS(0.992)PT(0.007)S(0.001)DRK	2155	0.963166	S	___2	A0A0G2K8W9;G3V6S0;A0A0G2JZY6	Spectrin beta chain OS;Spectrin beta chain OS;Spectrin beta chain OS		21.3785	22.1842	22.0516	21.4992	16.7307	21.4341	21.4831	21.7076	0.805626	-0.552469	4.70345	0.224495	1.7479	-1.46659	26.0543	1.16837	0.682798	0.618108	0.724719	1.31164	0	0.672761	-0.55247	0	0	0.908048	4.71162	0	0.256724	1	0.247386	0.524004	9.77575e-169	248.65	176.95	206.8	0.28764	125620000
A0A0G2K8W9		Sptbn1	ETSEMVNGAAEQRTSSKESSPVPSPTSDRKA	T(0.014)S(0.021)S(0.963)KES(0.003)S(0.998)PVPS(0.992)PT(0.007)S(0.001)DRK	2155	0.963166	S	___3	A0A0G2K8W9;G3V6S0;A0A0G2JZY6	Spectrin beta chain OS;Spectrin beta chain OS;Spectrin beta chain OS		18.3686	18.2859	18.2321	19.9103	18.4196	18.3522	17.468	NaN	-0.0827637	1.67819	-0.0674438	NaN	-1.05904	3.20026	-1.04786	C	0	0.788422	-0.0827637	0	0.552554	1	1.45705	1.2056	0	1	-0.0674438	0	0	1	NaN	0	9.77575e-169	248.65	176.95	206.8	0.28764	125620000
Q9QXY2	SRC kinase signaling inhibitor 1	Srcin1	RRLNNLSPASHLASSSPPPGLPSGLPSGLPS	LNNLS(0.001)PAS(0.046)HLAS(0.046)S(0.117)S(0.777)PPPGLPS(0.023)GLPS(0.023)GLPS(0.722)GS(0.215)PS(0.03)R	342	0.777327	S	___2	Q9QXY2	SRC kinase signaling inhibitor 1 OS		20.702	NaN	NaN	22.1852	20.641	20.6309	20.2373	19.7531	NaN	NaN	-0.0101795	-0.484203	C	MW	-1.00708	-1.39881	0	0.826595	NaN	0	0	0.661854	NaN	0	0	1	-0.0101805	0	0	1	-0.484203	0	5.07625e-11	76.001	53.49	76.001	0.32288	21808000
Q9QXY2	SRC kinase signaling inhibitor 1	Srcin1	SPPPGLPSGLPSGLPSGSPSRSRLSYAGGRP	RLNNLS(0.082)PAS(0.229)HLAS(0.229)S(0.229)S(0.229)PPPGLPS(0.001)GLPS(0.032)GLPS(0.811)GS(0.133)PS(0.023)R	357	0.810831	S	___2	Q9QXY2	SRC kinase signaling inhibitor 1 OS		20.7173	21.1084	NaN	21.9739	20.641	20.6309	20.2373	19.7531	0.391073	NaN	-0.0101795	-0.484203	1.31137	MW	-1.00708	-1.39881	0	0.821004	0.401302	0	0	0.662018	NaN	0	0	1	-0.0101805	0	0	1	-0.484203	0	5.07625e-11	76.001	53.49	51.659	0.2714	42725000
Q9QXY2	SRC kinase signaling inhibitor 1	Srcin1	PSAPVCGSGSRSSGATPVSGPPPPAVSSTPA	S(0.493)S(0.561)GAT(0.946)PVS(0.001)GPPPPAVSSTPAGQPTAVSR	658	0.945661	T	___2	Q9QXY2	SRC kinase signaling inhibitor 1 OS		19.8067	19.929	20.7147	20.2025	NaN	19.1903	NaN	NaN	0.122328	-0.512215	NaN	NaN	1.08849	-1.42624	MW	NaN	0.393213	0.772326	0.305154	0.734976	0	0.732198	-0.438303	0	0	1	NaN	0	NaN	1	0	NaN	1.19944e-11	102.03	76.527	81.735	-0.24612	12307000
A0A096MK73	Stathmin;Stathmin-2	Stmn1;Stmn2	SEAPRTLASPKKKDLSLEEIQKKLEAAEGRR;SVPEFPLSPPKKKDLSLEEIQKKLEAAEERR	KDLS(1)LEEIQK	46	1	S	___1	A0A096MK73;P13668;P21818	Stathmin (Fragment) OS;Stathmin OS;Stathmin-2 OS		25.0627	24.8152	23.5716	23.4252	23.4491	24.556	23.2805	23.4262	-0.247557	-0.146395	1.10692	0.145731	-1.1872	-1.1068	2.15385	1.10629	0.147071	0.924684	-0.102933	-0.28566	0.0148906	1	-0.0287717	-0.0388837	0.436286	0.948512	0.669966	0.883803	0.354421	1	0.422033	0.708975	9.15004e-44	195.51	114.59	122.52	0.80207	497920000
A0A0G2K8P5	Stathmin;Stathmin-3	Stmn3	LDKRASGQSFEVILKSPSDLSPESPVLSSPP	ASGQSFEVILKS(0.984)PS(0.015)DLSPES(0.998)PVLS(0.002)SPPK	60	0.984154	S	___2	A0A0G2K8P5;D3ZI49;Q9JHU6	Stathmin OS;Stathmin OS;Stathmin-3 OS		19.652	20.1268	20.1069	NaN	20.0839	20.4374	NaN	17.2282	0.474787	NaN	0.353411	NaN	1.38971	C	1.27758	MW	1.18255	0.561385	0.466318	1.63397	0	0.672128	NaN	0	0.241561	0.962921	0.218531	0.478351	0	0.910376	NaN	0	9.89794e-20	131.32	104.35	131.32	-1.4563	19674000
A0A0G2K8P5	Stathmin;Stathmin-3	Stmn3	SGQSFEVILKSPSDLSPESPVLSSPPKRKDA	SPSDLS(1)PES(1)PVLSSPPK	65	0.999998	S	___2	A0A0G2K8P5;D3ZI49;Q9JHU6	Stathmin OS;Stathmin OS;Stathmin-3 OS		19.652	20.1268	20.1069	NaN	20.0839	20.4374	NaN	17.2282	0.474787	NaN	0.353411	NaN	1.38971	C	1.27758	MW	1.18255	0.563354	0.466318	1.63397	0	0.67231	NaN	0	0.241561	0.962144	0.218531	0.478351	0	0.910666	NaN	0	2.67088e-07	151.39	108.48	151.39	0.22877	31351000
A0A0G2K8P5	Stathmin;Stathmin-3	Stmn3	SFEVILKSPSDLSPESPVLSSPPKRKDASLE	SPSDLS(1)PES(1)PVLSSPPK	68	0.999972	S	___2	A0A0G2K8P5;D3ZI49;Q9JHU6	Stathmin OS;Stathmin OS;Stathmin-3 OS		20.0922	19.9721	19.5146	20.6059	19.6011	19.7097	NaN	19.3121	-0.120119	1.09137	0.108555	NaN	-1.08682	2.13076	1.07815	MW	0.0623051	0.974348	0.0688992	0.142331	2.01109	1	0.885897	3.04428	0.144063	0.970732	0.144363	0.30589	0	0.910957	NaN	0	9.89794e-20	151.39	108.48	151.39	0.22877	29111000
P61265	Syntaxin-1B	Stx1b	______MKDRTQELRSAKDSDDEEEVVHVDR	S(0.931)AKDS(0.069)DDEEEVVHVDR	10	0.931138	S	___1	P61265	Syntaxin-1B OS		22.5974	25.3145	26.0372	24.5387	24.6014	23.728	18.8832	20.0227	2.71706	-1.49846	-0.873404	1.13953	6.57531	-2.82541	-1.83198	2.20309	1.06097	0.493196	2.71706	2.83639	0	0.964498	-1.49846	0	0.898817	0.95725	-0.873405	-1.96819	0	1	1.13953	0	8.2388e-07	126.07	71.262	111.58	2.6682	477990000
P61265	Syntaxin-1B	Stx1b	AIEQSIEQEEGLNRSSADLRIRKTQHSTLSR	AIEQS(0.001)IEQEEGLNRS(0.088)S(0.911)ADLR	109	0.911496	S	___1	P61265	Syntaxin-1B OS		18.4372	NaN	18.2022	17.925	17.6562	17.5123	19.8559	18.5021	NaN	-0.27722	-0.143923	-1.35378	C	-1.21186	-1.10491	-2.55581	0	0.759185	NaN	0	0.0393706	1	-0.0818777	-0.103337	0	1	-0.143924	0	0.552277	1	-1.35378	-1.32252	0.00195028	73.809	54.431	53.536	-1.1598	5574200
G3V8I4	Syntaxin-4	Stx4	_MRDRTHELRQGDNISDDEDEVRVALVVHSG	QGDNIS(1)DDEDEVR	15	1	S	___1	G3V8I4;Q08850	Syntaxin 4A (Placental), isoform CRA_a OS;Syntaxin-4 OS		21.2341	21.3798	22.5144	21.4424	21.3269	21.1682	21.1037	21.1707	0.145689	-1.07201	-0.158691	0.066925	1.10626	-2.10236	-1.11627	1.04748	0.269248	0.885125	0.112183	0.420557	1.12651	1	-0.809446	-1.8484	0.156299	0.971089	-0.0638135	-0.252379	0.319402	1	0.160198	0.524305	4.68674e-230	275.76	212.6	210.08	-0.65729	68775000
P61765	Syntaxin-binding protein 1	Stxbp1	LDTLKKLNKTDEEISS_______________	KLNKTDEEIS(0.23)S(0.77)	594	0.769899	S	___1	P61765	Syntaxin-binding protein 1 OS		19.0359	19.5624	15.3368	18.2555	NaN	17.8304	19.5075	20.9195	0.526487	2.91878	NaN	1.41204	1.44042	7.56206	MW	2.66113	0.698066	0.614429	0.810442	1.36102	0	0.964885	2.91878	0	0	1	NaN	0	2.22989	0.948	1.37479	4.65576	6.37883e-15	171.49	120.7	117.27	-0.20757	11177000
D3ZU84		Stxbp5l	LPSSRSLSGSTNTVSSEGVTKDSIPCLSVKT	SLSGSTNTVS(0.001)S(0.998)EGVTK	503	0.998488	S	___1	D3ZU84	Syntaxin-binding protein 5-like OS		19.7435	NaN	NaN	20.9134	NaN	20.8341	19.9077	19.3934	NaN	NaN	NaN	-0.514273	C	MW	MW	-1.42827	0	0.953537	NaN	0	0	0.862271	NaN	0	0	1	NaN	0	0	0.964199	-0.514273	0	6.09168e-141	233.57	172.54	193.41	-0.74079	12592000
D3ZU84		Stxbp5l	TTEETRENSYNRSRSSSISSIDKDSKEAITA	S(0.002)RS(0.188)S(0.868)S(0.915)IS(0.217)S(0.809)IDKDSK	723	0.868205	S	___3	D3ZU84	Syntaxin-binding protein 5-like OS		18.1386	19.2201	18.5302	17.8502	17.906	19.2591	19.4241	19.4954	1.08143	-0.680002	1.35319	0.0712452	2.11613	-1.60214	2.55476	1.05062	0.635539	0.614467	1.08143	1.46818	0	0.714271	-0.680002	0	0	1	1.35319	0	0.247573	1	0.136327	0.437327	7.25583e-14	168	100.79	85.576	0.99973	8314500
D3ZU84		Stxbp5l	TEETRENSYNRSRSSSISSIDKDSKEAITAL	S(0.016)S(0.024)S(0.96)IS(0.533)S(0.467)IDKDSK	724	0.960039	S	___3	D3ZU84	Syntaxin-binding protein 5-like OS		18.1386	19.2201	18.5302	17.8502	17.906	19.2591	19.4241	19.4954	1.08143	-0.680002	1.35319	0.0712452	2.11613	-1.60214	2.55476	1.05062	0.635539	0.616313	1.08143	1.46818	0	0.714893	-0.680002	0	0	1	1.35319	0	0.247573	1	0.136327	0.437327	5.24567e-09	159.18	96.378	129.76	0.29579	15539000
D3ZU84		Stxbp5l	TRENSYNRSRSSSISSIDKDSKEAITALYFM	S(0.273)S(0.454)S(0.273)ISS(1)IDKDSK	727	0.99967	S	___3	D3ZU84	Syntaxin-binding protein 5-like OS		18.1386	19.2201	18.5302	17.8502	17.906	19.2591	19.4241	19.4954	1.08143	-0.680002	1.35319	0.0712452	2.11613	-1.60214	2.55476	1.05062	0.635539	0.615439	1.08143	1.46818	0	0.715922	-0.680002	0	0	1	1.35319	0	0.247573	1	0.136327	0.437327	7.25583e-14	168	100.79	168	-0.56888	49764000
Q02563	Synaptic vesicle glycoprotein 2A	Sv2a	YYRGEGAQDEEEGGASSDATEGHDEDDEIYE	GEGAQDEEEGGAS(0.991)S(0.991)DAT(0.991)EGHDEDDEIY(0.023)EGEY(0.003)QGIPR	80	0.991306	S	___2	Q02563	Synaptic vesicle glycoprotein 2A OS		22.3027	22.2207	22.8715	22.8405	NaN	22.1817	NaN	20.2849	-0.0820122	-0.030941	NaN	NaN	-1.05849	-1.02168	MW	MW	0	0.808986	0.049195	0	0.143764	1	-0.211176	-0.333899	0	1	NaN	0	0	1	NaN	0	1.83046e-11	75.119	50.927	40.064	0.33167	115530000
Q02563	Synaptic vesicle glycoprotein 2A	Sv2a	YYRGEGAQDEEEGGASSDATEGHDEDDEIYE	GEGAQDEEEGGAS(0.991)S(0.991)DAT(0.991)EGHDEDDEIY(0.023)EGEY(0.003)QGIPR	80	0.991306	S	___3	Q02563	Synaptic vesicle glycoprotein 2A OS		21.5062	21.9209	21.0782	21.5091	21.7852	20.5777	21.2638	NaN	0.414713	0.430899	-1.2075	NaN	1.33303	1.34807	-2.30937	C	0.773436	0.642003	0.414712	1.4015	0	0.74644	0.806796	0	0	1	-1.2075	0	0	1	NaN	0	1.83046e-11	75.119	50.927	40.064	0.33167	115530000
Q02563	Synaptic vesicle glycoprotein 2A	Sv2a	YRGEGAQDEEEGGASSDATEGHDEDDEIYEG	GEGAQDEEEGGAS(0.991)S(0.991)DAT(0.991)EGHDEDDEIY(0.023)EGEY(0.003)QGIPR	81	0.991306	S	___2	Q02563	Synaptic vesicle glycoprotein 2A OS		22.3027	22.2207	22.8715	22.8405	NaN	22.1817	NaN	20.2849	-0.0820122	-0.030941	NaN	NaN	-1.05849	-1.02168	MW	MW	0	0.808313	0.049195	0	0.143764	1	-0.211176	-0.333899	0	1	NaN	0	0	1	NaN	0	1.83046e-11	75.119	50.927	40.064	0.33167	115530000
Q02563	Synaptic vesicle glycoprotein 2A	Sv2a	YRGEGAQDEEEGGASSDATEGHDEDDEIYEG	GEGAQDEEEGGAS(0.991)S(0.991)DAT(0.991)EGHDEDDEIY(0.023)EGEY(0.003)QGIPR	81	0.991306	S	___3	Q02563	Synaptic vesicle glycoprotein 2A OS		21.5062	21.9209	21.0782	21.5091	21.7852	20.5777	21.2638	NaN	0.414713	0.430899	-1.2075	NaN	1.33303	1.34807	-2.30937	C	0.773436	0.642944	0.414712	1.4015	0	0.746671	0.806796	0	0	1	-1.2075	0	0	1	NaN	0	1.83046e-11	75.119	50.927	40.064	0.33167	115530000
Q02563	Synaptic vesicle glycoprotein 2A	Sv2a	EGAQDEEEGGASSDATEGHDEDDEIYEGEYQ	GEGAQDEEEGGAS(0.991)S(0.991)DAT(0.991)EGHDEDDEIY(0.023)EGEY(0.003)QGIPR	84	0.991306	T	___3	Q02563	Synaptic vesicle glycoprotein 2A OS		21.5062	21.9209	21.0782	21.5091	21.7852	20.5777	21.2638	NaN	0.414713	0.430899	-1.2075	NaN	1.33303	1.34807	-2.30937	C	0.773436	0.643881	0.414712	1.4015	0	0.758229	0.806796	0	0	1	-1.2075	0	0	1	NaN	0	0.00455334	40.328	31.415	40.064	0.33167	58371000
Q02563	Synaptic vesicle glycoprotein 2A	Sv2a	RMADGAPLAGVRGGLSDGEGPPGGRGEAQRR	GGLS(1)DGEGPPGGRGEAQR	127	1	S	___1	Q02563	Synaptic vesicle glycoprotein 2A OS		23.2333	23.0274	22.1024	18.6286	22.6323	23.7985	21.4097	22.843	-0.205847	-3.4738	1.1662	1.43326	-1.15336	-11.1101	2.2442	2.70056	0.126697	0.930828	-0.100271	-0.257082	0.876298	1	-2.82318	-1.76449	0.305779	0.965434	0.874805	0.691401	0.584513	1	1.71965	1.21742	1.12349e-52	205.87	169.96	147.6	-0.9134	358110000
P09951	Synapsin-1	Syn1	VVNKMTQALPRQRDASPGRGSHSQTPSPGAL	DAS(1)PGRGSHSQTPSPGALPLGR	425	0.999873	S	___1	P09951	Synapsin-1 OS		27.7307	27.7262	27.3376	27.9372	26.6458	27.9051	26.8162	26.5973	-0.0044117	0.599632	1.25929	-0.218836	-1.00306	1.51533	2.39378	-1.16379	0.168418	0.914825	0.120283	0.32546	0.0726311	1	0.121715	0.177036	0.580551	0.971317	0.856002	1.18506	0.256329	1	0.424376	0.559712	3.09976e-06	130.53	88.054	117.61	0.16939	5181900000
P09951	Synapsin-1	Syn1	TQALPRQRDASPGRGSHSQTPSPGALPLGRQ	QRDAS(0.099)PGRGS(0.883)HS(0.014)QT(0.003)PS(0.001)PGALPLGR	430	0.883028	S	___3	P09951	Synapsin-1 OS		20.45	NaN	20.4877	21.0465	19.8607	20.1493	20.4005	NaN	NaN	0.558857	0.288559	NaN	C	1.4731	1.22142	C	0	0.866072	NaN	0	0.722788	1	0.485743	1.19203	0.36671	0.957704	0.34678	0.720968	0	1	NaN	0	0.0010053	80.355	24.83	57.986	1.731	103820000
P09951	Synapsin-1	Syn1	ALPRQRDASPGRGSHSQTPSPGALPLGRQTS	DAS(0.945)PGRGS(0.06)HS(0.965)QT(0.03)PS(1)PGALPLGR	432	0.96531	S	___3	P09951	Synapsin-1 OS		19.5993	21.5088	20.404	20.2308	19.7431	19.9434	19.3836	20.5533	1.90948	-0.173138	0.200272	1.16968	3.75674	-1.12751	1.14891	2.24962	0	0.865816	1.90948	0	0.343742	1	0.401274	0.687794	0.094559	0.97301	0.20027	0.247312	0.430521	1	0.928652	0.942827	0.000369533	93.546	49.046	77.802	-0.61189	376860000
P09951	Synapsin-1	Syn1	QRDASPGRGSHSQTPSPGALPLGRQTSQQPA	DAS(0.912)PGRGS(0.371)HS(0.562)QT(0.155)PS(1)PGALPLGR	436	0.999986	S	___3	P09951	Synapsin-1 OS		21.0299	21.4869	20.6973	21.8013	20.7891	20.7743	20.6538	21.1086	0.456974	1.10401	-0.0147266	0.454821	1.37266	2.14951	-1.01026	1.37061	0.0411745	0.986529	-0.0462392	-0.0958851	1.03536	1	0.809858	1.73287	0.574252	0.976813	0.620218	1.06799	0.0763675	1	0.191338	0.194982	1.88979e-122	232.26	155.41	91.079	-1.3413	784310000
P09951	Synapsin-1	Syn1	GLGPPAGSPLPQRLPSPTAAPQQSASQATPM	LPS(0.817)PT(0.182)AAPQQS(0.001)ASQATPMTQGQGR	508	0.817137	S	___1	P09951	Synapsin-1 OS		20.0845	19.7587	20.8788	20.8259	18.7978	19.9454	19.8872	19.3789	-0.325792	-0.0528831	1.14766	-0.508303	-1.25335	-1.03734	2.21554	-1.42238	0.349362	0.808868	-0.236886	-0.621029	0	0.811317	-0.0528831	0	1.69996	0.535784	1.14766	4.33748	0.26058	1	-0.508304	-0.626826	1.2671e-09	136.53	106.2	136.53	0.1045	15669000
P09951	Synapsin-1	Syn1	PLPQRLPSPTAAPQQSASQATPMTQGQGRQS	LPS(0.017)PT(0.017)AAPQQS(0.805)AS(0.042)QAT(0.119)PMTQGQGR	516	0.804639	S	___1	P09951	Synapsin-1 OS		NaN	19.8361	19.3533	NaN	NaN	19.9293	NaN	NaN	NaN	NaN	NaN	NaN	MW	C	MW	NaN	0	0.766566	NaN	0	0	0.81108	NaN	0	0	1	NaN	0	NaN	1	0	NaN	6.40653e-05	81.765	52.739	67.951	0.3272	3916900
P09951	Synapsin-1	Syn1	PQRLPSPTAAPQQSASQATPMTQGQGRQSRP	LPS(0.001)PT(0.006)AAPQQS(0.126)AS(0.813)QAT(0.053)PMTQGQGR	518	0.813085	S	___1	P09951	Synapsin-1 OS		19.3084	NaN	NaN	20.7109	NaN	NaN	NaN	NaN	NaN	NaN	NaN	NaN	C	MW	NaN	NaN	0	0.770758	NaN	0	0	0.89323	NaN	0	NaN	1	0	NaN	NaN	1	0	NaN	8.04748e-05	80.79	54.553	80.79	-0.83651	4140400
P09951	Synapsin-1	Syn1	LTNAFNLPEPAPPRPSLSQDEVKAETIRSLR	S(0.131)QS(0.739)LT(0.131)NAFNLPEPAPPRPS(0.849)LS(0.151)QDEVK	680	0.848642	S	___2	P09951	Synapsin-1 OS		21.334	22.0024	21.9744	22.7814	21.3529	22.0255	21.5363	22.6466	0.668417	0.807005	0.672571	1.11024	1.58933	1.74958	1.59391	2.15882	0.930539	0.574215	0.550709	1.56179	0	0.667186	0.92281	0	0.000347996	1	-0.00106684	-0.000988627	0.477017	1	1.11024	1.13532	8.52525e-08	102.19	67.981	64.87	-0.031082	72961000
P09951	Synapsin-1	Syn1	NAFNLPEPAPPRPSLSQDEVKAETIRSLRKS	S(0.166)QS(0.669)LT(0.166)NAFNLPEPAPPRPS(0.2)LS(0.8)QDEVK	682	0.800179	S	___2	P09951	Synapsin-1 OS		21.3169	21.6401	NaN	22.2875	21.3002	NaN	NaN	22.304	0.323219	NaN	NaN	NaN	1.25112	MW	C	MW	0	0.848435	0.323219	0	0	0.666831	NaN	0	0	1	NaN	0	0	1	NaN	0	7.85424e-10	108.95	73.01	62.099	-0.79078	24032000
G3V733	Synapsin-2	Syn2	QLITDLVISKMNQLLSRTPALSPQRPLTTQQ	MNQLLS(0.84)RT(0.161)PALS(0.999)PQRPLTTQQPQSGTLK	420	0.83983	S	___1	G3V733;Q63537	Synapsin II, isoform CRA_a OS;Synapsin-2 OS		18.1242	18.6624	20.3655	NaN	NaN	NaN	NaN	NaN	0.538193	NaN	NaN	NaN	1.45215	C	NaN	NaN	0	0.7576	0.538193	0	0	0.821136	NaN	0	NaN	1	0	NaN	NaN	1	0	NaN	3.74439e-11	99.097	68.543	83.992	-1.4443	825190000
A0A096MIT7	Synapsin-3	Syn3	SPSQQRLSPQGQQPVSPQSGSPQQQRSPGSP	LSPQGQQPVS(1)PQSGSPQQQR	469	0.999973	S	___2	A0A096MIT7;O70441	Synapsin-3 OS;Synapsin-3 OS		20.6929	21.0292	20.4285	21.4412	20.4661	20.2527	19.5949	20.1542	0.336308	1.01274	-0.213396	0.559345	1.26252	2.01774	-1.15941	1.4736	1.01384	0.64391	0.271824	1.20366	0.277267	1	1.01274	0.704273	0.865434	0.957495	-0.220169	-1.05416	0.194052	1	0.559346	0.497691	4.86221e-07	130.01	106.64	124.25	0.67063	112920000
D3ZCL8	Ras/Rap GTPase-activating protein SynGAP	Syngap1	RPRQQSLSKEGSIGGSGGSGGGGGGGLKPSI	EGS(0.144)IGGS(0.932)GGS(0.917)GGGGGGGLKPS(0.004)IT(0.003)K	1103	0.931819	S	___2	D3ZCL8;F1LQW8;Q9QUH6	Ras/Rap GTPase-activating protein SynGAP OS;Ras/Rap GTPase-activating protein SynGAP OS;Ras/Rap GTPase-activating protein SynGAP OS		NaN	NaN	21.0427	22.3376	NaN	20.2139	NaN	NaN	NaN	1.29488	NaN	NaN	NaN	2.45357	MW	NaN	NaN	1	0	NaN	0.781046	1	1.29488	1.83746	0	0.929587	NaN	0	NaN	1	0	NaN	0.00513515	54.717	32.39	51.688	0.25868	17012000
P97610	Synaptotagmin-12	Syt12	VPPWNAQRTTTRGPPSRKGSLSIEDTFESIS	GPPS(0.816)RKGS(0.847)LS(0.322)IEDT(0.013)FES(0.002)ISELGPLELMGR	93	0.815689	S	___2	P97610	Synaptotagmin-12 OS		19.1648	19.8958	20.0712	20.096	18.8359	19.6614	22.1206	20.9523	0.730951	0.0247211	0.825542	-1.16826	1.65973	1.01728	1.7722	-2.2474	1.54556	0.569049	0.730951	3.23358	0.0338571	1	-0.0714858	-0.0894622	0.756457	0.954374	0.505062	1.24116	0.422452	1	-0.656027	-0.86048	0.00553938	60.993	43.277	60.993	-0.099499	30222000
P97610	Synaptotagmin-12	Syt12	NAQRTTTRGPPSRKGSLSIEDTFESISELGP	GPPS(0.816)RKGS(0.847)LS(0.322)IEDT(0.013)FES(0.002)ISELGPLELMGR	97	0.847261	S	___2	P97610	Synaptotagmin-12 OS		19.1648	19.8958	20.0712	20.096	18.8359	19.6614	22.1206	20.9523	0.730951	0.0247211	0.825542	-1.16826	1.65973	1.01728	1.7722	-2.2474	1.54556	0.5778	0.730951	3.23358	0.0338571	1	-0.0714858	-0.0894622	0.756457	0.951759	0.505062	1.24116	0.422452	1	-0.656027	-0.86048	3.82783e-05	85.35	65.274	60.993	-0.099499	31041000
P97610	Synaptotagmin-12	Syt12	TRGPPSRKGSLSIEDTFESISELGPLELMGR	KGS(0.006)LS(0.006)IEDT(0.906)FES(0.083)ISELGPLELMGR	103	0.905943	T	___1	P97610	Synaptotagmin-12 OS		19.3387	NaN	19.5756	NaN	NaN	19.1422	20.7664	NaN	NaN	NaN	NaN	NaN	C	C	MW	C	0	0.74535	NaN	0	0	0.916508	NaN	0	0	0.839931	NaN	0	0	0.848909	NaN	0	6.98322e-42	152.06	119.71	115.85	0.3216	9158200
G3V6M3	Synaptotagmin-2	Syt2	NMKDMKGGQDDDDAETGLTEGEGEGEEEKEP	GGQDDDDAET(1)GLT(1)EGEGEGEEEKEPENLGK	125	1	T	___1	G3V6M3;P29101	Synaptotagmin II OS;Synaptotagmin-2 OS		NaN	NaN	22.959	22.2281	23.7427	23.4999	19.3844	27.6104	NaN	-0.730953	-0.24283	8.22604	NaN	-1.65974	-1.18331	299.423	NaN	1	0	NaN	0	0.905804	-0.730952	0	0	0.837805	-0.24283	0	0.342601	1	3.41735	0.808136	1.20704e-42	168.45	138.53	76.133	0.40234	772720000
X4YHC6		Tacc2	KTPEKLDNTPASPPRSPAEPSDIPIAKGTYT	LDNT(0.02)PAS(0.98)PPRS(1)PAEPSDIPIAK	398	0.999991	S	___1	X4YHC6;D4A858;D3ZXK3;A0A0G2K598	Transforming acidic coiled-coil containing protein 2 variant 3 OS;Transforming, acidic coiled-coil-containing protein 2 OS;Transforming, acidic coiled-coil-containing protein 2 OS;Transforming, acidic coiled-coil-containing protein 2 OS		19.1417	19.8001	20.0542	NaN	NaN	NaN	19.701	18.9879	0.658388	NaN	NaN	-0.713076	1.57832	C	NaN	-1.6393	0	1	0.658388	0	0	0.849781	NaN	0	NaN	1	0	NaN	0	1	-0.713076	0	5.78584e-05	102.95	72.361	102.95	0.11031	22785000
D3ZSY8		Tbc1d10b	PGAVVIAEGLHPSLPSPTGNSTPLGTSKEIR	RAS(1)AGPVPGAVVIAEGLHPS(0.045)LPS(0.886)PT(0.055)GNS(0.01)T(0.004)PLGTSK	690	0.885776	S	___2	D3ZSY8	TBC1 domain family, member 10b OS		20.7458	20.924	20.5113	21.4905	NaN	20.2638	NaN	21.135	0.178297	0.979145	NaN	NaN	1.13155	1.9713	MW	MW	0	0.792325	0.29643	0	0	0.707163	0.979145	0	0	0.890402	NaN	0	0	0.921844	NaN	0	4.07565e-24	101.59	82.563	84.481	-0.030409	40013000
F1M4A0		Tjp1	KKVQIPVSHPDPDPVSDNEDDSYDEDVHDPR	VQIPVSHPDPDPVS(1)DNEDDS(0.551)Y(0.449)DEDVHDPR	113	0.999583	S	___2	F1M4A0;A0A0G2K2P5	Tight junction protein 1 (Predicted) OS;Tight junction protein ZO-1 OS		23.7222	24.0914	23.9548	23.5212	23.7937	NaN	23.3717	24.0388	0.369123	-0.433613	NaN	0.667175	1.29157	-1.35061	C	1.58796	1.16737	0.552373	0.401527	1.5341	0.150007	1	-0.156795	-0.320248	0	0.804754	NaN	0	0.205016	1	0.478494	0.489201	8.24879e-09	87.532	73.993	87.532	0.20362	704700000
F1M4A0		Tjp1	VSHPDPDPVSDNEDDSYDEDVHDPRSGRGAL	KVQIPVS(0.002)HPDPDPVS(0.287)DNEDDS(0.861)Y(0.85)DEDVHDPR	119	0.860661	S	___2	F1M4A0;A0A0G2K2P5	Tight junction protein 1 (Predicted) OS;Tight junction protein ZO-1 OS		23.7222	24.0914	23.9548	23.5212	23.7937	NaN	23.3717	24.0388	0.369123	-0.433613	NaN	0.667175	1.29157	-1.35061	C	1.58796	1.16737	0.555416	0.401527	1.5341	0.150007	1	-0.156795	-0.320248	0	0.804537	NaN	0	0.205016	1	0.478494	0.489201	8.24879e-09	87.532	73.993	40.094	-0.14915	665490000
F1M4A0		Tjp1	SHPDPDPVSDNEDDSYDEDVHDPRSGRGALA	KVQIPVS(0.002)HPDPDPVS(0.287)DNEDDS(0.861)Y(0.85)DEDVHDPR	120	0.850458	Y	___2	F1M4A0;A0A0G2K2P5	Tight junction protein 1 (Predicted) OS;Tight junction protein ZO-1 OS		23.7222	24.0914	23.9548	23.8361	23.7937	NaN	23.3717	24.0388	0.369123	-0.118719	NaN	0.667175	1.29157	-1.08577	C	1.58796	1.16737	0.55389	0.401527	1.5341	0.0354853	1	-0.05183	-0.0886923	0	1	NaN	0	0.205016	1	0.478494	0.489201	0.0021803	62.107	48.342	40.094	-0.14915	455790000
D3ZZQ0		Tnik	EYEYSGSEEEEEENDSGEPSSILNLPGESTL	RGEKDET(0.025)EY(0.154)EY(0.487)S(0.186)GS(0.186)EEEEEENDS(0.897)GEPS(0.033)S(0.033)ILNLPGESTLR	335	0.897145	S	___2	D3ZZQ0;A0A0G2K490	Similar to Traf2 and NCK interacting kinase, splice variant 4 (Predicted), isoform CRA_a OS;TRAF2 and NCK-interacting kinase OS		21.2142	21.521	21.1923	21.3214	NaN	22.2837	NaN	NaN	0.306767	0.129023	NaN	NaN	1.23693	1.09355	MW	NaN	0	0.866266	0.306767	0	0	0.687162	0.129022	0	0	0.803019	NaN	0	NaN	1	0	NaN	1.26937e-08	68.527	53.891	68.527	0.14441	26358000
D3ZZQ0		Tnik	QAGSSERTRVRANSKSEGSPVLPHEPSKVKP	S(0.846)EGS(0.154)PVLPHEPSK	766	0.845894	S	___1	D3ZZQ0;A0A0G2K490	Similar to Traf2 and NCK interacting kinase, splice variant 4 (Predicted), isoform CRA_a OS;TRAF2 and NCK-interacting kinase OS		NaN	19.4359	NaN	18.9637	19.8185	NaN	NaN	NaN	NaN	NaN	NaN	NaN	MW	MW	C	NaN	0	1	NaN	0	0	0.844587	NaN	0	0	1	NaN	0	NaN	1	0	NaN	0.000275951	136.93	55.804	136.93	0.2868	2663900
D3ZQL7		Tppp	PPKSPGDPAKAAKRLSLESEGANEGAAAAPE	RLS(1)LES(1)EGANEGAAAAPELSALEEAFRR	31	1	S	___1	D3ZQL7;A0A5H1ZRV3	Tubulin polymerization-promoting protein OS;Tubulin polymerization-promoting protein OS		23.7563	24.0273	23.2688	21.0927	23.4293	23.3412	22.1435	21.2659	0.270916	-2.17613	-0.0880775	-0.877546	1.20657	-4.5194	-1.06295	-1.83725	0.610986	0.728211	0.264087	0.932812	0.297763	1	-2.17613	-0.779359	0.0266953	0.994054	0.0353788	0.0649763	0.229322	1	-0.288457	-0.486582	1.89479e-12	119.69	99.25	96.842	-0.67826	3754000000
D3ZQL7		Tppp	SPGDPAKAAKRLSLESEGANEGAAAAPELSA	RLS(1)LES(1)EGANEGAAAAPELSALEEAFRR	34	1	S	___1	D3ZQL7;A0A5H1ZRV3	Tubulin polymerization-promoting protein OS;Tubulin polymerization-promoting protein OS		21.117	23.8697	23.1394	22.5386	23.8313	23.5724	22.2663	21.6204	2.75269	-0.600803	-0.258904	-0.645872	6.73973	-1.51656	-1.19657	-1.56468	0.388836	0.730113	2.7527	0.999843	0.139444	1	-0.911526	-0.36197	0.415433	0.966102	-0.345067	-0.760976	0.651247	1	-0.689293	-1.25287	9.01858e-11	112.06	92.077	94.869	-2.4372	3594900000
F1MA98	Nucleoprotein TPR	Tpr	VTAKTMAQHEELMKKTETMNVVMETNKMLRE	T(0.946)ET(0.951)MNVVMET(0.103)NKMLREEK	1266	0.946326	T	___2	F1MA98	Nucleoprotein TPR OS		19.7405	19.9402	19.7769	19.789	19.5202	18.328	19.6308	18.9204	0.199722	0.0121059	-1.19217	-0.710449	1.14848	1.00843	-2.28496	-1.63631	0	0.807627	0.199723	0	0.3889	1	0.707886	0.816246	1.8581	0.543826	-1.19217	-4.92929	0.349489	1	-0.34975	-0.678594	0.00755433	60.489	14.241	50.376	-4.4799	18072000
F1MA98	Nucleoprotein TPR	Tpr	AKTMAQHEELMKKTETMNVVMETNKMLREEK	T(0.946)ET(0.951)MNVVMET(0.103)NKMLREEK	1268	0.950982	T	___2	F1MA98	Nucleoprotein TPR OS		19.7405	19.9402	19.7769	19.789	19.5202	18.328	19.6308	18.9204	0.199722	0.0121059	-1.19217	-0.710449	1.14848	1.00843	-2.28496	-1.63631	0	0.806968	0.199723	0	0.3889	1	0.707886	0.816246	1.8581	0.523	-1.19217	-4.92929	0.349489	1	-0.34975	-0.678594	0.00755433	60.489	14.241	50.376	-4.4799	18072000
Q66H79		Trim32	ASSASASVTFREMDMSPEEVVPSPRASPAKQ	EMDMS(1)PEEVVPSPR	330	1	S	___1	Q66H79	Tripartite motif protein 32 OS		19.3808	19.5748	19.6987	NaN	NaN	19.7805	NaN	19.8067	0.193911	NaN	NaN	NaN	1.14386	C	MW	MW	0.399392	0.826446	0.157464	0.590145	0	0.922634	NaN	0	0	0.830331	NaN	0	0	0.837697	NaN	0	2.52552e-10	158.01	108.53	158.01	0.14522	9066400
P63045	Vesicle-associated membrane protein 2;Vesicle-associated membrane protein 3	Vamp2;Vamp3	MRVNVDKVLERDQKLSELDDRADALQAGASQ	DQKLS(1)ELDDRADALQAGASQFETSAAK	61	1	S	___1	P63045;P63025	Vesicle-associated membrane protein 2 OS;Vesicle-associated membrane protein 3 OS		20.0458	21.1593	20.7741	20.3691	19.9679	20.4926	NaN	19.1469	1.11348	-0.405035	0.524681	NaN	2.16367	-1.32412	1.43862	MW	1.16732	0.510713	1.18684	2.2635	0.0933525	1	-0.405036	-0.260847	0	1	-0.0657241	0	0	1	NaN	0	1.54391e-08	103.51	79.849	103.51	-0.22362	45782000
Q4KLL7		Vps4b	MKEEQSGPVDEKGNDSDGEAESDDPEKKKLQ	EEQS(0.001)GPVDEKGNDS(0.998)DGEAESDDPEKK	102	0.998406	S	___1	Q4KLL7	Vacuolar protein sorting 4 homolog B OS		17.811	18.8405	17.6974	18.8025	17.5794	18.3337	18.0303	18.7955	1.0295	1.10518	0.75429	0.765184	2.04132	2.15126	1.6868	1.69959	0	0.762306	0.689908	0	0.686416	1	1.10518	1.58322	0.068814	0.984754	0.141993	0.172964	0.644192	1	1.50289	1.37671	1.05461e-07	103.24	72.596	103.24	0.014247	8627900
A0A0U1RRY0		Wasf3	NRLSQSVHHGASSEGSLSPDTRSHTSDVTDY	LSQSVHHGASSEGS(1)LS(0.998)PDT(0.002)R	54	0.999913	S	___2	A0A0U1RRY0;M0R7F3	WAS protein family, member 3 (Fragment) OS;WAS protein family, member 3 OS		20.6006	21.3522	21.9855	19.2905	18.9188	19.9556	21.5496	20.9147	0.751644	-2.69503	1.0368	-0.634884	1.68371	-6.47567	2.05167	-1.55281	0.523064	0.689727	0.632215	1.00144	0	0.676355	-2.20925	0	0.712006	0.962667	1.0368	1.62364	0.148924	1	0.30547	0.353566	6.37288e-05	110.03	82.753	97.395	0.45136	44208000
A0A0U1RRY0		Wasf3	LSQSVHHGASSEGSLSPDTRSHTSDVTDYSY	LSQSVHHGASS(0.009)EGS(0.992)LS(1)PDTR	56	0.999566	S	___2	A0A0U1RRY0;M0R7F3	WAS protein family, member 3 (Fragment) OS;WAS protein family, member 3 OS		20.6006	21.3522	21.9855	19.2905	18.9188	19.9556	21.5496	20.9147	0.751644	-2.69503	1.0368	-0.634884	1.68371	-6.47567	2.05167	-1.55281	0.523064	0.689015	0.632215	1.00144	0	0.676539	-2.20925	0	0.712006	0.959808	1.0368	1.62364	0.148924	1	0.30547	0.353566	6.37288e-05	110.03	82.753	110.03	0.52754	44854000
D4A069		Zmym4	TDGSLEIERRASHHESDNENEIQIQSQLKKD	AS(0.15)HHES(0.85)DNENEIQIQSQLK	121	0.850049	S	___1	D4A069	Zinc finger MYM-type-containing 4 OS		18.8748	18.6785	NaN	19.583	18.4191	18.59	19.7636	19.5955	-0.196289	NaN	0.17082	-0.168131	-1.14575	MW	1.1257	-1.1236	0	0.963007	-0.173979	0	0	0.790701	NaN	0	0	1	0.17082	0	0.0963892	1	0.283905	0.250962	6.26016e-20	169.06	113.02	168.08	-0.44857	8700800
[truncated: 24 more columns]

## Sheet: List4
Table S4. A list of differentially expressed proteins related to cytoskeleton, synaptic plasticity and regulation of small GTPase activity in four regions of rat brain after a six-month morphine withdrawal
Abbreviations
C	control
MW	morphine withdrawal
Slopes
Slope A	Brain region
Slopes B-E	The names of altered proteins, their gene name and IDs used for protein identification in protein databases (e.g., UniProt).
Slopes F-P	Quantification and statistics for determination of significant alterations in protein level after morphine withdrawal compared to control
Slope F	Orange highlights the fold change of the mean values determined in samples from morphine-withdrawn and control rats
Slopes Q-AA	Quality control parameters of identification involving the numbers of peptides and unique peptides, sequence coverage and unique sequence coverage, molecular weight, Q-value, Score and MS/MS count
Slopes AB-AD	Label-free quantification intensities of individual samples from control rats
Slopes AE-AG	Label-free quantification intensities of individual samples from morphine-withdrawn rats
Explanatory notes to slope F (fold change)
The presence/absence of a protein in a pairwise comparison is marked by C (protein detected only in samples from control rats) or MW (protein detected only in samples from morphine-withdrawn rats).
Up- or downregulation of a protein after morphine withdrawal is expressed by positive or negative number, respectively.
Brain region
	Majority protein Ids	Protein IDs	Gene names	Fasta headers	MW/C fold change	Student's T-test Difference MW/C	-Log Student's T-test p-value	Mean C	Mediane C	% of valid values C	Number of valid values C	Mean MW	Mediane MW	% of valid values MW	Number of valid values MW	Peptides	Razor + unique peptides	Unique peptides	Sequence coverage [%]	Unique + razor sequence coverage [%]	Unique sequence coverage [%]	Mol. weight [kDa]	Q-value	Score	Intensity	MS/MS count	LFQ intensity C1	LFQ intensity C2	LFQ intensity C3	LFQ intensity MW1	LFQ intensity MW2	LFQ intensity MW3
Cortex	A0A0G2JSM8	A0A0G2JSM8;Q9JJL4	Cdc42	Cell division control protein 42 homolog OS	MW	NaN	0	NaN	NaN	0	0	27.2546	27.2546	66.6667	2	9	1	1	59.7	9.9	9.9	21.31	0	49.831	2296600000	87	NaN	NaN	NaN	NaN	25.784	28.7252
	P23385;G3V7U1	P23385;G3V7U1	Grm1	Metabotropic glutamate receptor 1 OS;Glutamate receptor, metabotropic 1, isoform CRA_b OS	-2.30547	-1.20505905151367	0.857682491778662	19.6253	19.6253	66.6667	2	18.4202	18.4202	66.6667	2	27	27	27	28	28	28	133.23	0	323.31	2442500000	166	NaN	19.1281	20.1225	18.4953	18.3452	NaN
	P15387;A0A0H2UI34	P15387;A0A0H2UI34;Q63099	Kcnb1	Potassium voltage-gated channel subfamily B member 1 OS;Potassium voltage-gated channel subfamily B member 1 OS	-2.25748	-1.17471313476563	1.44630381858352	24.4351	24.4351	66.6667	2	23.2604	23.2604	66.6667	2	4	4	4	9.7	9.7	9.7	95.636	0	8.5492	220630000	13	24.6219	NaN	24.2483	23.129	NaN	23.3918
	D4A7P2	D4A7P2	Lrrtm2	Leucine-rich repeat transmembrane neuronal protein 2 OS	2.43201	1.28214867909749	0.711690073169897	19.6756	19.3537	100	3	20.9578	20.9578	66.6667	2	3	3	3	5.6	5.6	5.6	58.803	0.00021186	3.8696	76971000	20	20.7723	18.9009	19.3537	20.6225	21.2931	NaN
	Q99P74	Q99P74	Rab27b	Ras-related protein Rab-27B OS	MW	NaN	0	NaN	NaN	0	0	23.4401	23.4401	66.6667	2	4	4	4	24.3	24.3	24.3	24.62	0	8.2035	325430000	33	NaN	NaN	NaN	23.4603	23.42	NaN
	P35280	P35280	Rab8a	Ras-related protein Rab-8A OS	2.33761	1.22503725687663	0	23.159	23.3727	100	3	NaN	NaN	33.3333	1	5	3	0	25.6	16.4	0	23.668	0	52.759	869300000	82	23.3727	24.4323	21.672	24.384	NaN	NaN
	D3ZWS0	D3ZWS0	Scrib	Scribble planar cell polarity protein OS	C	NaN	0	23.2804	23.2804	66.6667	2	NaN	NaN	0	0	10	10	9	10.4	10.4	9.6	179.85	0	15.196	202100000	25	23.6905	22.8703	NaN	NaN	NaN	NaN
	A0A0U1RRP5	A0A0U1RRP5	Shank3	SH3 and multiple ankyrin repeat domains protein 3 (Fragment) OS	C	NaN	0	23.8769	23.8769	66.6667	2	NaN	NaN	0	0	27	1	1	38	1.3	1.3	122.01	0.00039976	2.8003	327220000	10	NaN	23.8034	23.9503	NaN	NaN	NaN
	Q9ET50	Q9ET50	Stau1	Staufen double-stranded RNA-binding protein 1 OS	2.08047	1.05691146850586	1.89635879471911	22.0193	22.2327	100	3	23.0762	23.0462	100	3	6	6	6	15.6	15.6	15.6	54.801	0	5.9859	332180000	60	21.566	22.2592	22.2327	23.2547	23.0462	22.9278
Hippocampus	F1LLX6	F1LLX6	Cadps	Calcium-dependent secretion activator 1 OS	MW	NaN	0	NaN	NaN	0	0	25.9801	26.1798	100	3	45	2	2	51	5.4	5.4	129.67	0	32.91	1316900000	46	NaN	NaN	NaN	25.3659	26.3946	26.1798
	P23385;G3V7U1	P23385;G3V7U1	Grm1	Metabotropic glutamate receptor 1 OS;Glutamate receptor, metabotropic 1, isoform CRA_b OS	2.15991	1.11097145080566	0.41437867559142	20.1831	20.7829	100	3	21.294	21.3381	100	3	27	27	27	28	28	28	133.23	0	323.31	2442500000	166	18.0065	21.7598	20.7829	21.6016	21.3381	20.9425
	P59824;A0A096MJW6	P59824;A0A096MJW6	Il1rapl1	Interleukin-1 receptor accessory protein-like 1 OS;Interleukin-1 receptor accessory protein-like 1 OS	-2.02689	-1.01926612854004	1.05687627231921	21.5421	21.3787	100	3	20.5229	20.594	100	3	3	3	3	6.3	6.3	6.3	79.771	0.00020864	3.5482	77877000	27	22.225	21.0228	21.3787	20.594	20.0068	20.9678
	P35280	P35280	Rab8a	Ras-related protein Rab-8A OS	C	NaN	0	24.7054	24.6832	100	3	NaN	NaN	0	0	5	3	0	25.6	16.4	0	23.668	0	52.759	869300000	82	24.6832	25.257	24.1759	NaN	NaN	NaN
Striatum	F1LMV6	F1LMV6	Dsp	Desmoplakin OS	MW	NaN	0	NaN	NaN	0	0	25.8932	25.8932	66.6667	2	9	9	9	4.2	4.2	4.2	332.39	0	25.316	628170000	20	NaN	NaN	NaN	26.2307	25.5556	NaN
	Q99PS8;A0A0G2K9Y5;A0A0G2K3G0	Q99PS8;A0A0G2K9Y5;A0A0G2K3G0	Hrg	Histidine-rich glycoprotein OS;Histidine-rich glycoprotein OS;Histidine-rich glycoprotein OS	-2.03681	-1.02631282806396	1.69044219266986	23.3729	23.4376	100	3	22.3466	22.3466	66.6667	2	8	8	8	19.6	19.6	19.6	59.048	0	30.335	420990000	51	23.5926	23.0885	23.4376	NaN	22.1834	22.5098
	A0A0G2K2Z2;A0A0G2K5K7	A0A0G2K2Z2;A0A0G2K5K7	Inpp5k	Inositol polyphosphate-5-phosphatase K OS;Inositol polyphosphate-5-phosphatase K OS	MW	NaN	0	NaN	NaN	0	0	24.0245	24.0245	66.6667	2	2	2	2	4.9	4.9	4.9	45.472	0.0061384	1.9152	308310000	18	NaN	NaN	NaN	23.9482	NaN	24.1009
	D3ZKG5	D3ZKG5	Parvb	Parvin, beta OS	-2.00861	-1.00619538625081	0.767850221720739	22.7664	22.4299	100	3	21.7602	21.7602	66.6667	2	7	6	6	33.7	30.1	30.1	41.701	0	7.7125	390460000	36	23.5567	22.4299	22.3126	22.0672	21.4533	NaN
	Q63644;D3ZN37;D4A5S0	Q63644;D3ZN37;D4A5S0	Rock1	Rho-associated protein kinase 1 OS;Rho-associated protein kinase OS;Rho-associated protein kinase OS	C	NaN	0	23.8443	23.8443	66.6667	2	NaN	NaN	0	0	6	2	2	7	3.5	3.5	159.62	0	4.7493	263500000	5	24.1829	NaN	23.5057	NaN	NaN	NaN
	P34901	P34901	Sdc4	Syndecan-4 OS	2.20341	1.13973585764567	1.46070961706974	23.4026	23.4289	100	3	24.5424	24.5424	66.6667	2	4	4	4	26.2	26.2	26.2	21.962	0	43.52	777150000	42	23.1517	23.6272	23.4289	NaN	24.8816	24.2031
	F1MA97	F1MA97	Thsd7a	Thrombospondin type 1 domain-containing 7A OS	2.18591	1.12823168436686	1.02767288206808	22.0448	22.2489	100	3	23.173	23.5658	100	3	7	7	7	6	6	6	183.51	0	13.574	270270000	69	22.2489	22.3646	21.5209	23.5658	23.6638	22.2894
	Q4QQV0	Q4QQV0	Tubb6	Tubulin beta chain OS	2.1011	1.07114601135254	1.13529271819645	27.916	27.8221	100	3	28.9871	29.0764	100	3	20	5	5	51.7	13.9	13.9	50.059	0	47.027	18184000000	109	27.2368	28.6891	27.8221	28.7171	29.0764	29.1679
Cerebellum	Q5FVC2;A0A1B0GWY5;A0A0G2K0V4	Q5FVC2;A0A1B0GWY5;A0A0G2K0V4;A0A1B0GWX6;A0A1B0GWW1	Arhgef2	Rho guanine nucleotide exchange factor 2 OS;Rho guanine nucleotide exchange factor 2 OS;Rho guanine nucleotide exchange factor 2 OS	-2.38201	-1.25218137105306	1.02046801452507	22.2259	22.4168	100	3	20.9737	21.082	100	3	27	27	27	37	37	37	111.91	0	272.68	6845800000	295	22.4168	23.0615	21.1994	20.6157	21.2235	21.082
	Q5PQP4	Q5PQP4	Cdc42ep2	Cdc42 effector protein 2 OS	C	NaN	0	23.1535	23.1535	66.6667	2	NaN	NaN	0	0	4	4	4	37.4	37.4	37.4	23.048	0	28.625	582580000	54	23.1745	23.1325	NaN	NaN	NaN	NaN
	F1M7X3;Q8R490	F1M7X3;Q8R490	Cdh13	Cadherin 13 OS;Cadherin 13 OS	C	NaN	0	23.1444	23.1444	66.6667	2	NaN	NaN	0	0	5	5	5	16.1	16.1	16.1	66.473	0	43.722	3001700000	108	23.2856	23.0031	NaN	NaN	NaN	NaN
	G3V6F4;P56558	G3V6F4;P56558	Ogt	O-linked N-acetylglucosamine (GlcNAc) transferase (UDP-N-acetylglucosamine:polypeptide-N-acetylglucosaminyl transferase), isoform CRA_b OS;UDP-N-acetylglucosamine--peptide N-acetylglucosaminyltransferase 110 kDa subunit OS	MW	NaN	0	NaN	NaN	0	0	24.3356	24.3143	100	3	39	1	1	45.7	1.8	1.8	115.73	0	77.405	546240000	8	NaN	NaN	NaN	24.1484	24.3143	24.5441
	Q3B7V5	Q3B7V5	Rab2b	RAB2B, member RAS oncogene family OS	C	NaN	0	23.592	23.592	66.6667	2	NaN	NaN	0	0	10	3	3	55.8	20	20	24.085	0	6.0727	643520000	22	23.6417	23.5423	NaN	NaN	NaN	NaN
	D3ZZP2	D3ZZP2	Rab39a	RAB39, member RAS oncogene family (Predicted) OS	C	NaN	0	23.0968	23.0968	66.6667	2	NaN	NaN	0	0	7	6	6	33.2	33.2	33.2	24.92	0	7.3541	453670000	47	23.3005	22.8932	NaN	NaN	NaN	NaN
	P70550	P70550	Rab8b	Ras-related protein Rab-8B OS	MW	NaN	0	NaN	NaN	0	0	23.8846	23.7904	100	3	4	2	2	21.7	12.6	12.6	23.603	0	19.759	932890000	37	NaN	NaN	NaN	23.7194	23.7904	24.1439
	A0A0G2JU11;F1M386;A0A0A0MP77	A0A0G2JU11;F1M386;A0A0A0MP77;D3ZTL8	Rapgef2	Rap guanine nucleotide exchange factor 2 OS;Rap guanine nucleotide exchange factor 2 OS;Rap guanine nucleotide exchange factor 2 OS	-2.41392	-1.27137756347656	0.65769557433996	20.6421	20.5409	100	3	19.3707	19.4433	100	3	38	38	38	39	39	39	185.56	0	323.31	7262300000	552	20.5409	21.9896	19.3957	19.4433	18.5573	20.1116
	P28818;A0A0G2JZ23;F1LM43	P28818;A0A0G2JZ23;F1LM43	Rasgrf1	Ras-specific guanine nucleotide-releasing factor 1 OS;Ras-specific guanine nucleotide-releasing factor 1 OS;Ras-specific guanine nucleotide-releasing factor 1 OS	-2.20844	-1.14302666982015	2.05257959886513	23.1157	23.0679	100	3	21.9727	21.9727	66.6667	2	30	30	29	35.9	35.9	35.3	142.67	0	323.31	4308500000	276	23.364	22.9152	23.0679	NaN	22.0784	21.867
	Q5BJU0;A0A0G2K508	Q5BJU0;A0A0G2K508	Rras2	RAS-related 2 OS;RAS-related 2 OS	C	NaN	0	23.3675	23.3675	66.6667	2	NaN	NaN	0	0	6	6	5	28.9	28.9	23.5	23.399	0	77.626	603330000	63	NaN	22.8042	23.9308	NaN	NaN	NaN
